# Supplementary material for: Immune-Related Gene Expression Patterns in GPV- or H9N2-Infected Goose Spleens
Source: Int J Mol Sci. 2016 Dec 1;17(12):1990. doi: 10.3390/ijms17121990 (PMC5187790; doi:10.3390/ijms17121990)
Supplement: Supplementary file 1 [file ijms-17-01990-s001.zip]

Archive with 1 entries (1 files):
- ijms-153979-SI.xlsx
