# Supplementary material for: Immune-Related Gene Expression Patterns in GPV- or H9N2-Infected Goose Spleens
Source: Int J Mol Sci. 2016 Dec 1;17(12):1990. doi: 10.3390/ijms17121990 (PMC5187790; doi:10.3390/ijms17121990)
Supplement: Supplementary file 1 [file ijms-17-01990-s001.zip › ijms-153979-SI.xlsx]

## Sheet: Table S1
Supplementary Table S1. Differentially expressed genes in GPV-infected group
id	foldChange	log2FoldChange	p-value	up_down	length	NR.id.and.Des	NR.e.value	swiss.id	swiss.e.value	swiss.Des	KOG.id	KOG.e.value	KOG.Des	kegg.id	kegg.term	kegg_hits_numbers	KO_ENTRY	KO_name	KO_Definition	GO.id	GO.term
TCONS_00000003	0.384218	-1.38	0.85615	Down	283	gi|145207313|gb|AAI09290.3|FLNA protein, partial [Homo sapiens]	2.07e-34	sp|Q8BTM8|FLNA_MOUSE	3e-32	Filamin-A OS=Mus musculus GN=Flna PE=1 SV=5	KOG0518	8e-33	Actin-binding cytoskeleton protein, filamin	ko04510;ko04010;ko05205;ko05132	Focal adhesion|MAPK signaling pathway|Proteoglycans in cancer|Salmonella infection	4	K04437	FLNA	filamin	GO:0043198;GO:0070062;GO:0030506;GO:0005080;GO:0042803;GO:0051220;GO:0017160;GO:0005802;GO:0016528;GO:0043034;GO:0042993;GO:0007195;GO:0031532;GO:0042384;GO:0031523;GO:0042177;GO:0005884;GO:0005829;GO:0090307;GO:0008134;GO:0030168;GO:0043433;GO:0030863;GO:0001837;GO:0043123;GO:0045022;GO:0042383;GO:0002576;GO:0048471;GO:0045184;GO:0034329;GO:0031852;GO:0034394;GO:0001948;GO:0050821;GO:0034988;GO:…	dendritic shaft|extracellular vesicular exosome|ankyrin binding|protein kinase C binding|protein homodimerization activity|cytoplasmic sequestering of protein|Ral GTPase binding|trans-Golgi network|sarcoplasm|costamere|positive regulation of transcription factor import into nucleus|adenylate cyclase-inhibiting dopamine receptor signaling pathway|actin cytoskeleton reorganization|cilium assembly|M…
TCONS_00000028	Inf	Inf	0.236181	Up	217
TCONS_00000030	0.534223	-0.904487	0.986243	Down	575
TCONS_00000073	0.189521	-2.39957	0.61853	Down	274	gi|697836459|ref|XP_009638583.1|PREDICTED: natural resistance-associated macrophage protein 1 [Egretta garzetta]	2.66e-34	sp|P51027|NRAM1_CHICK	1e-34	Natural resistance-associated macrophage protein 1 OS=Gallus gallus GN=SLC11A1 PE=2 SV=1	KOG1291	5e-25	Mn2+ and Fe2+ transporters of the NRAMP family	ko04142;ko04978	Lysosome|Mineral absorption	2	K12347	SLC11A, NRAMP	natural resistance-associated macrophage protein	GO:0006954;GO:0071421;GO:0042803;GO:0032729;GO:0032632;GO:0016021;GO:0070821;GO:0005764;GO:0002369;GO:0002606;GO:0009279;GO:0002309;GO:0002827;GO:0005384;GO:0032147;GO:0070839;GO:0060586;GO:0006876;GO:0034341;GO:0045730;GO:0030670;GO:0045342;GO:0007035;GO:0043091;GO:0045944;GO:0042060;GO:0070574;GO:0000060;GO:0005886;GO:0015707;GO:0010008;GO:0042832;GO:0032623;GO:0042116;GO:0050766;GO:0051139;GO:…	inflammatory response|manganese ion transmembrane transport|protein homodimerization activity|positive regulation of interferon-gamma production|interleukin-3 production|integral component of membrane|tertiary granule membrane|lysosome|T cell cytokine production|positive regulation of dendritic cell antigen processing and presentation|cell outer membrane|T cell proliferation involved in immune re…
TCONS_00000133	0.0290394	-5.10585	0.853982	Down	204	gi|704295629|ref|XP_010161201.1|PREDICTED: endogenous retrovirus group K member 18 Pol protein-like, partial [Caprimulgus carolinensis]	6.58e-21	sp|P04024|VPRT_SRV1	3e-08	Protease OS=Simian retrovirus SRV-1 GN=pro PE=4 SV=1
TCONS_00000169	0.147742	-2.75885	1	Down	222	gi|701326035|ref|XP_009991477.1|PREDICTED: LOW QUALITY PROTEIN: endogenous retrovirus group K member 113 Pol protein-like [Tauraco erythrolophus]	8.49e-25
TCONS_00000172	0.24037	-2.05667	0.297545	Down	223
TCONS_00000231	Inf	Inf	0.0866603	Up	212	gi|686587690|ref|XP_009288282.1|PREDICTED: lethal(3)malignant brain tumor-like protein 2 [Aptenodytes forsteri]	5.87e-10
TCONS_00000256	3.32111	1.73167	1	Up	253	gi|514738387|ref|XP_005017787.1|PREDICTED: LOW QUALITY PROTEIN: G-protein coupled receptor 98 [Anas platyrhynchos]	1.42e-27	sp|Q8WXG9|GPR98_HUMAN	7e-14	G-protein coupled receptor 98 OS=Homo sapiens GN=GPR98 PE=1 SV=2	KOG1306	2e-14	Ca2+/Na+ exchanger NCX1 and related proteins
TCONS_00000272	0.192205	-2.37928	0.836796	Down	276
TCONS_00000433	0.289819	-1.78677	0.39972	Down	410
TCONS_00000443	Inf	Inf	0.881631	Up	415
TCONS_00000546	Inf	Inf	0.917118	Up	510	gi|514738387|ref|XP_005017787.1|PREDICTED: LOW QUALITY PROTEIN: G-protein coupled receptor 98 [Anas platyrhynchos]	6.56e-12	sp|Q8VHN7|GPR98_MOUSE	3e-07	G-protein coupled receptor 98 OS=Mus musculus GN=Gpr98 PE=2 SV=1	KOG1306	2e-06	Ca2+/Na+ exchanger NCX1 and related proteins
TCONS_00000560	31.4357	4.97433	0.906647	Up	551
TCONS_00000584	0	#NAME?	0.158923	Down	228	gi|678179493|gb|KFV47215.1|Vacuolar protein sorting-associated protein 8, partial [Gavia stellata]	1.63e-41	sp|Q0P5W1|VPS8_MOUSE	9e-36	Vacuolar protein sorting-associated protein 8 homolog OS=Mus musculus GN=Vps8 PE=2 SV=1										GO:0008270	zinc ion binding
TCONS_00000640	5.10047	2.35063	0.618396	Up	717	gi|514738387|ref|XP_005017787.1|PREDICTED: LOW QUALITY PROTEIN: G-protein coupled receptor 98 [Anas platyrhynchos]	8.21e-46	sp|Q8WXG9|GPR98_HUMAN	5e-14	G-protein coupled receptor 98 OS=Homo sapiens GN=GPR98 PE=1 SV=2	KOG1306	1e-14	Ca2+/Na+ exchanger NCX1 and related proteins							GO:0016021;GO:0007218;GO:0005886;GO:0004930	integral component of membrane|neuropeptide signaling pathway|plasma membrane|G-protein coupled receptor activity
TCONS_00000677	4.56943	2.19201	1	Up	808
TCONS_00000687	1.88012	0.910822	1	Up	307	gi|514791989|ref|XP_005030346.1|PREDICTED: ranBP2-like and GRIP domain-containing protein 4-like, partial [Anas platyrhynchos]	1.07e-47	sp|H2QII6|RBP2_PANTR	1e-38	E3 SUMO-protein ligase RanBP2 OS=Pan troglodytes GN=RANBP2 PE=1 SV=1	KOG0864	2e-38	Ran-binding protein RANBP1 and related RanBD domain proteins	ko03013	RNA transport	1	K12172	RANBP2, NUP358	E3 SUMO-protein ligase RanBP2
TCONS_00000704	15.0218	3.90899	1	Up	409	gi|466002701|gb|EMP41854.1|hypothetical protein UY3_00889 [Chelonia mydas]	7.4e-44	sp|Q09472|EP300_HUMAN	3e-41	Histone acetyltransferase p300 OS=Homo sapiens GN=EP300 PE=1 SV=2	KOG1778	8e-42	CREB binding protein/P300 and related TAZ Zn-finger proteins	ko04110;ko04520;ko04024;ko04066;ko04068;ko04310;ko04330;ko04350;ko04630;ko05200;ko05203;ko05206;ko05211;ko05215;ko05152;ko05161;ko05164;ko05166;ko05168;ko05169;ko05016;ko04916;ko04919;ko04922;ko04720	Cell cycle|Adherens junction|cAMP signaling pathway|HIF-1 signaling pathway|FoxO signaling pathway|Wnt signaling pathway|Notch signaling pathway|TGF-beta signaling pathway|Jak-STAT signaling pathway|Pathways in cancer|Viral carcinogenesis|MicroRNAs in cancer|Renal cell carcinoma|Prostate cancer|Tuberculosis|Hepatitis B|Influenza A|HTLV-I infection|Herpes simplex infection|Epstein-Barr virus infec…	25	K04498	EP300, CREBBP, KAT3	E1A/CREB-binding protein
TCONS_00000752	61.5414	5.94348	0.405282	Up	989
TCONS_00000815	19.3341	4.27308	0.378514	Up	1216
TCONS_00000862	4.9049	2.29422	0.9752	Up	1468
TCONS_00000943	Inf	Inf	0.272577	Up	1251	gi|677375616|gb|KFQ00433.1|Zinc-binding protein A33, partial [Haliaeetus albicilla]	1.02e-46	sp|Q2XXL4|VESP_POGBA	2e-13	Vespryn (Fragment) OS=Pogona barbata PE=2 SV=1	KOG2177	6e-14	Predicted E3 ubiquitin ligase
TCONS_00000946	4.47453	2.16174	0.258828	Up	737	gi|514740861|ref|XP_005018362.1|PREDICTED: E3 ubiquitin-protein ligase TRIM39-like [Anas platyrhynchos]	3.54e-139	sp|Q62556|BT1A1_MOUSE	5e-48	Butyrophilin subfamily 1 member A1 OS=Mus musculus GN=Btn1a1 PE=1 SV=2	KOG2177	1e-47	Predicted E3 ubiquitin ligase
TCONS_00000969	0.505888	-0.983109	1	Down	2503	gi|677491915|gb|KFQ81320.1|Tetratricopeptide repeat protein 38, partial [Phoenicopterus ruber ruber]	9.68e-09
TCONS_00000980	21.2636	4.41031	0.188067	Up	2792	gi|675627340|ref|XP_008942049.1|PREDICTED: zinc finger CCCH-type antiviral protein 1-like, partial [Merops nubicus]	1.25e-16	sp|Q7Z2W4|ZCCHV_HUMAN	5e-10	Zinc finger CCCH-type antiviral protein 1 OS=Homo sapiens GN=ZC3HAV1 PE=1 SV=3										GO:0046872;GO:0003950	metal ion binding|NAD+ ADP-ribosyltransferase activity
TCONS_00001001	0.544388	-0.877292	0.936077	Down	3072	gi|543246972|ref|XP_005416473.1|PREDICTED: T-cell leukemia homeobox protein 1 [Geospiza fortis] >gi|697832030|ref|XP_009636376.1| PREDICTED: T-cell leukemia homeobox protein 1 [Egretta garzetta] >gi|701410228|ref|XP_009998384.1| PREDICTED: T-cell leukemia homeobox protein 1 [Chaetura pelagica]	1.83e-30	sp|O93366|TLX1_CHICK	2e-30	T-cell leukemia homeobox protein 1 OS=Gallus gallus GN=TLX1 PE=2 SV=1	KOG0488	1e-26	Transcription factor BarH and related HOX domain proteins	ko05202	Transcriptional misregulation in cancers	1	K09340	TLX1, HOX11	T-cell leukemia homeobox protein 1	GO:0007417;GO:0045944;GO:0048536;GO:0045165;GO:0043565;GO:0003700;GO:0046982;GO:0008284;GO:0048645;GO:0030182;GO:0005634	central nervous system development|positive regulation of transcription from RNA polymerase II promoter|spleen development|cell fate commitment|sequence-specific DNA binding|sequence-specific DNA binding transcription factor activity|protein heterodimerization activity|positive regulation of cell proliferation|organ formation|neuron differentiation|nucleus
TCONS_00001038	0.0465745	-4.42431	0.907724	Down	6570	gi|483520259|gb|EOB05784.1|hypothetical protein Anapl_06782 [Anas platyrhynchos]	9.54e-13
TCONS_00001063	2.18913	1.13036	0.803643	Up	2253	gi|483520115|gb|EOB05699.1|B-cell linker protein, partial [Anas platyrhynchos]	2.42e-174	sp|Q9YGC1|BLNK_CHICK	7e-162	B-cell linker protein OS=Gallus gallus GN=BLNK PE=1 SV=1				ko04064;ko05340;ko04380;ko04662	NF-kappa B signaling pathway|Primary immunodeficiency|Osteoclast differentiation|B cell receptor signaling pathway	4	K07371	BLNK	B-cell linker protein
TCONS_00001064	2.7404	1.45439	0.577133	Up	1641	gi|514720167|ref|XP_005013683.1|PREDICTED: B-cell linker protein isoform X2 [Anas platyrhynchos] >gi|514720171|ref|XP_005013684.1| PREDICTED: B-cell linker protein isoform X3 [Anas platyrhynchos]	0	sp|Q9YGC1|BLNK_CHICK	0	B-cell linker protein OS=Gallus gallus GN=BLNK PE=1 SV=1				ko04064;ko05340;ko04380;ko04662	NF-kappa B signaling pathway|Primary immunodeficiency|Osteoclast differentiation|B cell receptor signaling pathway	4	K07371	BLNK	B-cell linker protein	GO:0005829;GO:0042113;GO:0005886	cytosol|B cell activation|plasma membrane
TCONS_00001132	0.481536	-1.05429	0.542057	Down	2631	gi|686600104|ref|XP_009276279.1|PREDICTED: stromal cell-derived factor 1 [Aptenodytes forsteri]	3.41e-44	sp|P48061|SDF1_HUMAN	3e-35	Stromal cell-derived factor 1 OS=Homo sapiens GN=CXCL12 PE=1 SV=1				ko04064;ko04060;ko05200;ko05323;ko04062;ko04670;ko04672	NF-kappa B signaling pathway|Cytokine-cytokine receptor interaction|Pathways in cancer|Rheumatoid arthritis|Chemokine signaling pathway|Leukocyte transendothelial migration|Intestinal immune network for IgA production	7	K10031	CXCL12	C-X-C motif chemokine 12
TCONS_00001133	0.589072	-0.763484	1	Down	4190	gi|514788270|ref|XP_005029467.1|PREDICTED: stromal cell-derived factor 1 isoform X2 [Anas platyrhynchos]	1.18e-44	sp|P48061|SDF1_HUMAN	6e-38	Stromal cell-derived factor 1 OS=Homo sapiens GN=CXCL12 PE=1 SV=1				ko04064;ko04060;ko05200;ko05323;ko04062;ko04670;ko04672	NF-kappa B signaling pathway|Cytokine-cytokine receptor interaction|Pathways in cancer|Rheumatoid arthritis|Chemokine signaling pathway|Leukocyte transendothelial migration|Intestinal immune network for IgA production	7	K10031	CXCL12	C-X-C motif chemokine 12
TCONS_00001134	0.513671	-0.961084	0.690877	Down	4197	gi|543713528|ref|XP_005498066.1|PREDICTED: stromal cell-derived factor 1-like [Columba livia]	1.25e-59	sp|P48061|SDF1_HUMAN	8e-35	Stromal cell-derived factor 1 OS=Homo sapiens GN=CXCL12 PE=1 SV=1				ko04064;ko04060;ko05200;ko05323;ko04062;ko04670;ko04672	NF-kappa B signaling pathway|Cytokine-cytokine receptor interaction|Pathways in cancer|Rheumatoid arthritis|Chemokine signaling pathway|Leukocyte transendothelial migration|Intestinal immune network for IgA production	7	K10031	CXCL12	C-X-C motif chemokine 12	GO:0005576;GO:0008009;GO:0006955	extracellular region|chemokine activity|immune response
TCONS_00001143	1.80913	0.855298	1	Up	3344	gi|514757164|ref|XP_005022249.1|PREDICTED: putative uncharacterized protein C10orf128 homolog [Anas platyrhynchos]	3.99e-60
TCONS_00001148	0.391745	-1.35201	1	Down	6647	gi|514757168|ref|XP_005022250.1|PREDICTED: V-set and transmembrane domain-containing protein 4 [Anas platyrhynchos]	1.08e-131	sp|Q8IW00|VSTM4_HUMAN	6e-85	V-set and transmembrane domain-containing protein 4 OS=Homo sapiens GN=VSTM4 PE=2 SV=3
TCONS_00001158	0.484056	-1.04675	0.525283	Down	6668	gi|514757228|ref|XP_005022265.1|PREDICTED: anthrax toxin receptor 1-like [Anas platyrhynchos]	0	sp|Q9H6X2|ANTR1_HUMAN	0	Anthrax toxin receptor 1 OS=Homo sapiens GN=ANTXR1 PE=1 SV=2	KOG3637	2e-06	Vitronectin receptor, alpha subunit
TCONS_00001183	2.9028	1.53744	0.0775815	Up	4543	gi|483506016|gb|EOA97294.1|Acyl-CoA desaturase, partial [Anas platyrhynchos]	0	sp|Q92038|ACOD_CYPCA	8e-165	Acyl-CoA desaturase OS=Cyprinus carpio PE=2 SV=2	KOG1600	2e-158	Fatty acid desaturase	ko04152;ko01040;ko01212;ko03320	AMPK signaling pathway|Biosynthesis of unsaturated fatty acids|Fatty acid metabolism|PPAR signaling pathway	4	K00507	SCD, desC	stearoyl-CoA desaturase (delta-9 desaturase)
TCONS_00001200	2.68455	1.42468	0.394275	Up	4338	gi|514769786|ref|XP_005025238.1|PREDICTED: phosphoinositide 3-kinase adapter protein 1 isoform X1 [Anas platyrhynchos]	0	sp|Q9DDT2|BCAP_CHICK	0	Phosphoinositide 3-kinase adapter protein 1 OS=Gallus gallus GN=PIK3AP1 PE=1 SV=1	KOG1277	0	Endosomal membrane proteins, EMP70	ko04151;ko04662	PI3K-Akt signaling pathway|B cell receptor signaling pathway	2	K12230	PIK3AP1, BCAP	phosphoinositide 3-kinase adapter protein 1	GO:0005829;GO:0034162;GO:0032869;GO:0034122;GO:0043549;GO:0014068;GO:0034142;GO:0031929;GO:0042802;GO:0034154;GO:0036312;GO:0034134;GO:0050727;GO:0034123;GO:0005886	cytosol|toll-like receptor 9 signaling pathway|cellular response to insulin stimulus|negative regulation of toll-like receptor signaling pathway|regulation of kinase activity|positive regulation of phosphatidylinositol 3-kinase signaling|toll-like receptor 4 signaling pathway|TOR signaling|identical protein binding|toll-like receptor 7 signaling pathway|phosphatidylinositol 3-kinase regulatory su…
TCONS_00001207	2.72386	1.44565	0.348393	Up	4327	gi|514769786|ref|XP_005025238.1|PREDICTED: phosphoinositide 3-kinase adapter protein 1 isoform X1 [Anas platyrhynchos]	0	sp|Q9DDT2|BCAP_CHICK	0	Phosphoinositide 3-kinase adapter protein 1 OS=Gallus gallus GN=PIK3AP1 PE=1 SV=1	KOG1277	0	Endosomal membrane proteins, EMP70	ko04151;ko04662	PI3K-Akt signaling pathway|B cell receptor signaling pathway	2	K12230	PIK3AP1, BCAP	phosphoinositide 3-kinase adapter protein 1	GO:0005829;GO:0034162;GO:0032869;GO:0034122;GO:0043549;GO:0014068;GO:0034142;GO:0031929;GO:0042802;GO:0034154;GO:0036312;GO:0034134;GO:0050727;GO:0034123;GO:0005886	cytosol|toll-like receptor 9 signaling pathway|cellular response to insulin stimulus|negative regulation of toll-like receptor signaling pathway|regulation of kinase activity|positive regulation of phosphatidylinositol 3-kinase signaling|toll-like receptor 4 signaling pathway|TOR signaling|identical protein binding|toll-like receptor 7 signaling pathway|phosphatidylinositol 3-kinase regulatory su…
TCONS_00001208	3.08357	1.6246	0.200143	Up	2836	gi|514769786|ref|XP_005025238.1|PREDICTED: phosphoinositide 3-kinase adapter protein 1 isoform X1 [Anas platyrhynchos]	0	sp|Q9DDT2|BCAP_CHICK	0	Phosphoinositide 3-kinase adapter protein 1 OS=Gallus gallus GN=PIK3AP1 PE=1 SV=1				ko04151;ko04662	PI3K-Akt signaling pathway|B cell receptor signaling pathway	2	K12230	PIK3AP1, BCAP	phosphoinositide 3-kinase adapter protein 1	GO:0005829;GO:0034162;GO:0032869;GO:0034122;GO:0043549;GO:0014068;GO:0034142;GO:0031929;GO:0042802;GO:0034154;GO:0036312;GO:0034134;GO:0050727;GO:0034123;GO:0005886	cytosol|toll-like receptor 9 signaling pathway|cellular response to insulin stimulus|negative regulation of toll-like receptor signaling pathway|regulation of kinase activity|positive regulation of phosphatidylinositol 3-kinase signaling|toll-like receptor 4 signaling pathway|TOR signaling|identical protein binding|toll-like receptor 7 signaling pathway|phosphatidylinositol 3-kinase regulatory su…
TCONS_00001211	2.99123	1.58074	0.183615	Up	3910	gi|514769790|ref|XP_005025239.1|PREDICTED: phosphoinositide 3-kinase adapter protein 1 isoform X2 [Anas platyrhynchos]	0	sp|Q9DDT2|BCAP_CHICK	0	Phosphoinositide 3-kinase adapter protein 1 OS=Gallus gallus GN=PIK3AP1 PE=1 SV=1	KOG1277	0	Endosomal membrane proteins, EMP70	ko04151;ko04662	PI3K-Akt signaling pathway|B cell receptor signaling pathway	2	K12230	PIK3AP1, BCAP	phosphoinositide 3-kinase adapter protein 1
TCONS_00001216	0.493111	-1.02001	0.596825	Down	1809	gi|514769794|ref|XP_005025240.1|PREDICTED: transmembrane 9 superfamily member 3 isoform X1 [Anas platyrhynchos]	0	sp|Q9HD45|TM9S3_HUMAN	0	Transmembrane 9 superfamily member 3 OS=Homo sapiens GN=TM9SF3 PE=1 SV=2	KOG1277	0	Endosomal membrane proteins, EMP70							GO:0016021	integral component of membrane
TCONS_00001233	0.418977	-1.25506	0.573967	Down	4515	gi|514735557|ref|XP_005017338.1|PREDICTED: erlin-1 isoform X2 [Anas platyrhynchos] >gi|514735561|ref|XP_005017339.1| PREDICTED: erlin-1 isoform X3 [Anas platyrhynchos]	0	sp|O75477|ERLN1_HUMAN	3e-171	Erlin-1 OS=Homo sapiens GN=ERLIN1 PE=1 SV=1	KOG2962	7e-172	Prohibitin-related membrane protease subunits
TCONS_00001273	0.318647	-1.64997	0.902251	Down	4436	gi|514783803|ref|XP_005028402.1|PREDICTED: prolyl 4-hydroxylase subunit alpha-1 isoform X1 [Anas platyrhynchos]	0	sp|P16924|P4HA1_CHICK	0	Prolyl 4-hydroxylase subunit alpha-1 OS=Gallus gallus GN=P4HA1 PE=1 SV=1	KOG1591	0	Prolyl 4-hydroxylase alpha subunit	ko00330	Arginine and proline metabolism	1	K00472	E1.14.11.2	prolyl 4-hydroxylase	GO:0005788;GO:0031418;GO:0005506;GO:0004656;GO:0016702	endoplasmic reticulum lumen|L-ascorbic acid binding|iron ion binding|procollagen-proline 4-dioxygenase activity|oxidoreductase activity, acting on single donors with incorporation of molecular oxygen, incorporation of two atoms of oxygen
TCONS_00001348	0.134756	-2.89158	0.601393	Down	3572	gi|483525341|gb|EOB08995.1|RUN and FYVE domain-containing protein 2, partial [Anas platyrhynchos]	0	sp|Q8WXA3|RUFY2_HUMAN	0	RUN and FYVE domain-containing protein 2 OS=Homo sapiens GN=RUFY2 PE=1 SV=2	KOG4381	1e-135	RUN domain-containing protein							GO:0046872	metal ion binding
TCONS_00001357	2.40632	1.26683	0.920322	Up	7095	gi|514704073|ref|XP_005009170.1|PREDICTED: probable E3 ubiquitin-protein ligase HERC4 isoform X1 [Anas platyrhynchos] >gi|514704075|ref|XP_005009171.1| PREDICTED: probable E3 ubiquitin-protein ligase HERC4 isoform X2 [Anas platyrhynchos]	0	sp|Q5GLZ8|HERC4_HUMAN	0	Probable E3 ubiquitin-protein ligase HERC4 OS=Homo sapiens GN=HERC4 PE=1 SV=1	KOG0941	0	E3 ubiquitin protein ligase	ko04120	Ubiquitin mediated proteolysis	1	K10615	HERC4	E3 ubiquitin-protein ligase HERC4	GO:0007283;GO:0004842	spermatogenesis|ubiquitin-protein transferase activity
TCONS_00001411	47.3558	5.56547	1	Up	3004	gi|514774327|ref|XP_005026326.1|PREDICTED: protein FAM13C isoform X4 [Anas platyrhynchos]	0	sp|Q9DBR2|FA13C_MOUSE	0	Protein FAM13C OS=Mus musculus GN=Fam13c PE=1 SV=2	KOG4270	1e-10	GTPase-activator protein
TCONS_00001437	0.360004	-1.47392	0.929307	Down	882	gi|701379459|ref|XP_009987925.1|PREDICTED: adipogenesis regulatory factor-like [Tauraco erythrolophus]	3.7e-26
TCONS_00001446	0	#NAME?	0.825812	Down	3800	gi|514774180|ref|XP_005026289.1|PREDICTED: GRIN2-like protein-like isoform X1 [Anas platyrhynchos] >gi|514774184|ref|XP_005026290.1| PREDICTED: GRIN2-like protein-like isoform X2 [Anas platyrhynchos] >gi|514774188|ref|XP_005026291.1| PREDICTED: GRIN2-like protein-like isoform X3 [Anas platyrhynchos]	0	sp|Q9PWA3|GRIN2_CHICK	0	GRIN2-like protein OS=Gallus gallus PE=1 SV=1
TCONS_00001448	0.141218	-2.824	1	Down	3879	gi|514774180|ref|XP_005026289.1|PREDICTED: GRIN2-like protein-like isoform X1 [Anas platyrhynchos] >gi|514774184|ref|XP_005026290.1| PREDICTED: GRIN2-like protein-like isoform X2 [Anas platyrhynchos] >gi|514774188|ref|XP_005026291.1| PREDICTED: GRIN2-like protein-like isoform X3 [Anas platyrhynchos]	0	sp|Q9PWA3|GRIN2_CHICK	0	GRIN2-like protein OS=Gallus gallus PE=1 SV=1
TCONS_00001449	0	#NAME?	0.724543	Down	3604	gi|514774180|ref|XP_005026289.1|PREDICTED: GRIN2-like protein-like isoform X1 [Anas platyrhynchos] >gi|514774184|ref|XP_005026290.1| PREDICTED: GRIN2-like protein-like isoform X2 [Anas platyrhynchos] >gi|514774188|ref|XP_005026291.1| PREDICTED: GRIN2-like protein-like isoform X3 [Anas platyrhynchos]	0	sp|Q9PWA3|GRIN2_CHICK	0	GRIN2-like protein OS=Gallus gallus PE=1 SV=1
TCONS_00001450	0	#NAME?	0.238608	Down	3690	gi|514774180|ref|XP_005026289.1|PREDICTED: GRIN2-like protein-like isoform X1 [Anas platyrhynchos] >gi|514774184|ref|XP_005026290.1| PREDICTED: GRIN2-like protein-like isoform X2 [Anas platyrhynchos] >gi|514774188|ref|XP_005026291.1| PREDICTED: GRIN2-like protein-like isoform X3 [Anas platyrhynchos]	0	sp|Q9PWA3|GRIN2_CHICK	0	GRIN2-like protein OS=Gallus gallus PE=1 SV=1
TCONS_00001470	4.68304	2.22745	0.992409	Up	4822	gi|514729175|ref|XP_005015819.1|PREDICTED: uncharacterized protein LOC101798065 [Anas platyrhynchos]	3.68e-135
TCONS_00001493	0	#NAME?	0.950881	Down	4850	gi|483517726|gb|EOB04171.1|Disks large-like protein 5, partial [Anas platyrhynchos]	0	sp|Q8TDM6|DLG5_HUMAN	0	Disks large homolog 5 OS=Homo sapiens GN=DLG5 PE=1 SV=4	KOG0708	2e-142	Membrane-associated guanylate kinase MAGUK (contains PDZ, SH3, HOOK and GUK domains)							GO:0008013;GO:0008092	beta-catenin binding|cytoskeletal protein binding
TCONS_00001500	12.7454	3.67191	0.509681	Up	4584	gi|679136864|gb|KFW66005.1|AP-3 complex subunit mu-1, partial [Pygoscelis adeliae]	2.25e-131	sp|Q5ZMP7|AP3M1_CHICK	2e-120	AP-3 complex subunit mu-1 OS=Gallus gallus GN=AP3M1 PE=2 SV=1	KOG2740	9e-117	Clathrin-associated protein medium chain	ko04142	Lysosome	1	K12398	AP3M	AP-3 complex subunit mu
TCONS_00001534	2.07324	1.05189	0.644168	Up	2034	gi|514761444|ref|XP_005023255.1|PREDICTED: nucleoplasmin-3 [Anas platyrhynchos]	1.49e-72	sp|O75607|NPM3_HUMAN	3e-46	Nucleoplasmin-3 OS=Homo sapiens GN=NPM3 PE=1 SV=3										GO:0003676	nucleic acid binding
TCONS_00001536	0.00456627	-7.77477	0.231187	Down	7256	gi|514761447|ref|XP_005023256.1|PREDICTED: bifunctional protein NCOAT [Anas platyrhynchos]	0	sp|O60502|NCOAT_HUMAN	0	Bifunctional protein NCOAT OS=Homo sapiens GN=MGEA5 PE=1 SV=2	KOG3698	0	Hyaluronoglucosaminidase
TCONS_00001547	2.22702	1.15512	0.973764	Up	979	gi|543732029|ref|XP_005507052.1|PREDICTED: LIM domain-binding protein 1 isoform X2 [Columba livia]	0	sp|O42252|LDB1_CHICK	0	LIM domain-binding protein 1 OS=Gallus gallus GN=LDB1 PE=2 SV=1	KOG2181	0	LIM domain binding protein LDB1/NLI/CLIM	ko05202	Transcriptional misregulation in cancers	1	K15617	LDB1	LIM domain-binding protein 1	GO:0005911;GO:0016055;GO:0006366;GO:0045647;GO:0021702;GO:0003712;GO:0032784;GO:0043973;GO:0043621;GO:0000972;GO:0046985;GO:0001702;GO:0001942;GO:0060322;GO:0035019;GO:0030274;GO:0022607;GO:0005667;GO:0010669;GO:0045892;GO:0045785;GO:0001102;GO:0009948;GO:0000790;GO:0045944;GO:0001158;GO:0042803;GO:0003682;GO:0019899	cell-cell junction|Wnt signaling pathway|transcription from RNA polymerase II promoter|negative regulation of erythrocyte differentiation|cerebellar Purkinje cell differentiation|transcription cofactor activity|regulation of DNA-templated transcription, elongation|histone H3-K4 acetylation|protein self-association|transcription-dependent tethering of RNA polymerase II gene DNA at nuclear peripher…
TCONS_00001592	Inf	Inf	0.949182	Up	2686	gi|483520281|gb|EOB05806.1|DNA nucleotidylexotransferase, partial [Anas platyrhynchos]	2.92e-92	sp|P36195|TDT_CHICK	4e-90	DNA nucleotidylexotransferase OS=Gallus gallus GN=DNTT PE=2 SV=1	KOG2534	3e-58	DNA polymerase IV (family X)	ko03450;ko04640	Non-homologous end-joining|Hematopoietic cell lineage	2	K00977	E2.7.7.31, DNTT	DNA nucleotidylexotransferase	GO:0005737;GO:0003887;GO:0046872;GO:0003677;GO:0006304;GO:0003912;GO:0005634	cytoplasm|DNA-directed DNA polymerase activity|metal ion binding|DNA binding|DNA modification|DNA nucleotidylexotransferase activity|nucleus
TCONS_00001606	0.515824	-0.955048	1	Down	13386	gi|733897783|ref|XP_010713022.1|PREDICTED: LOW QUALITY PROTEIN: insulin-degrading enzyme [Meleagris gallopavo]	0	sp|P14735|IDE_HUMAN	0	Insulin-degrading enzyme OS=Homo sapiens GN=IDE PE=1 SV=4	KOG0959	0	N-arginine dibasic convertase NRD1 and related Zn2+-dependent endopeptidases, insulinase superfamily	ko05010	Alzheimer's disease	1	K01408	IDE, ide	insulysin	GO:0046872;GO:0004222;GO:0006508	metal ion binding|metalloendopeptidase activity|proteolysis
TCONS_00001622	5.19796	2.37795	0.575559	Up	1036	gi|514720061|ref|XP_005013656.1|PREDICTED: retinol-binding protein 4 isoform X1 [Anas platyrhynchos] >gi|514720064|ref|XP_005013657.1| PREDICTED: retinol-binding protein 4 isoform X2 [Anas platyrhynchos]	1.76e-131	sp|P41263|RET4_CHICK	5e-134	Retinol-binding protein 4 OS=Gallus gallus GN=RBP4 PE=1 SV=1	KOG4824	1e-07	Apolipoprotein D/Lipocalin							GO:0009615;GO:0006094;GO:0030324;GO:0034632;GO:0060347;GO:0005102;GO:0001555;GO:0048562;GO:0006461;GO:0033189;GO:0032526;GO:0043627;GO:0034633;GO:0005615;GO:0030277;GO:0048706;GO:0042572;GO:0060068;GO:0048738;GO:0019904;GO:0060044;GO:0016918;GO:0060059;GO:0060157;GO:0060418;GO:0051024;GO:0048807;GO:0030136;GO:0032024;GO:0042593;GO:0019841;GO:0060065	response to virus|gluconeogenesis|lung development|retinol transporter activity|heart trabecula formation|receptor binding|oocyte growth|embryonic organ morphogenesis|protein complex assembly|response to vitamin A|response to retinoic acid|response to estrogen|retinol transport|extracellular space|maintenance of gastrointestinal epithelium|embryonic skeletal system development|retinol metabolic p…
TCONS_00001655	0.0715578	-3.80475	0.170562	Down	2918	gi|483499546|gb|EOA94414.1|Tumor necrosis factor receptor superfamily member 6, partial [Anas platyrhynchos]	3.92e-81	sp|O77736|TNR6_PIG	3e-21	Tumor necrosis factor receptor superfamily member 6 OS=Sus scrofa GN=FAS PE=2 SV=1				ko04115;ko04210;ko04010;ko04668;ko04060;ko05200;ko05205;ko04932;ko04940;ko05320;ko05330;ko05332;ko05142;ko05143;ko05161;ko05162;ko05164;ko05168;ko05010;ko04650	p53 signaling pathway|Apoptosis|MAPK signaling pathway|TNF signaling pathway|Cytokine-cytokine receptor interaction|Pathways in cancer|Proteoglycans in cancer|Non-alcoholic fatty liver disease (NAFLD)|Type I diabetes mellitus|Autoimmune thyroid disease|Allograft rejection|Graft-versus-host disease|Chagas disease (American trypanosomiasis)|African trypanosomiasis|Hepatitis B|Measles|Influenza A|He…	20	K04390	TNFRSF6, FAS	tumor necrosis factor receptor superfamily member 6	GO:0042587;GO:0008152;GO:0005794;GO:0005739;GO:0071353;GO:0005886;GO:0016740	glycogen granule|metabolic process|Golgi apparatus|mitochondrion|cellular response to interleukin-4|plasma membrane|transferase activity
TCONS_00001665	2.41179	1.27011	0.981237	Up	6084	gi|514788286|ref|XP_005029475.1|PREDICTED: AMSH-like protease isoform X1 [Anas platyrhynchos] >gi|514788288|ref|XP_005029476.1| PREDICTED: AMSH-like protease isoform X2 [Anas platyrhynchos] >gi|514788292|ref|XP_005029477.1| PREDICTED: AMSH-like protease isoform X3 [Anas platyrhynchos] >gi|514788296|ref|XP_005029478.1| PREDICTED: AMSH-like protease isoform X4 [Anas platyrhynchos]	0	sp|Q96FJ0|STALP_HUMAN	0	AMSH-like protease OS=Homo sapiens GN=STAMBPL1 PE=1 SV=2	KOG2880	0	SMAD6 interacting protein AMSH, contains JAB/MPN/Mov34 domain
TCONS_00001677	1.86281	0.897478	1	Up	5871	gi|514757176|ref|XP_005022252.1|PREDICTED: WD repeat- and FYVE domain-containing protein 4 isoform X1 [Anas platyrhynchos]	0	sp|Q6ZS81|WDFY4_HUMAN	0	WD repeat- and FYVE domain-containing protein 4 OS=Homo sapiens GN=WDFY4 PE=1 SV=3	KOG1786	0	Lysosomal trafficking regulator LYST and related BEACH and WD40 repeat proteins
TCONS_00001696	0.336207	-1.57258	0.287917	Down	4145	gi|514769857|ref|XP_005025255.1|PREDICTED: ATP-binding cassette sub-family G member 2-like isoform X1 [Anas platyrhynchos] >gi|514769861|ref|XP_005025256.1| PREDICTED: ATP-binding cassette sub-family G member 2-like isoform X2 [Anas platyrhynchos]	0	sp|Q9UNQ0|ABCG2_HUMAN	0	ATP-binding cassette sub-family G member 2 OS=Homo sapiens GN=ABCG2 PE=1 SV=3	KOG0061	0	Transporter, ABC superfamily (Breast cancer resistance protein)	ko02010;ko04976	ABC transporters|Bile secretion	2	K05681	ABCG2	ATP-binding cassette, subfamily G (WHITE), member 2	GO:0016020;GO:0016887;GO:0005524	membrane|ATPase activity|ATP binding
TCONS_00001700	0.472869	-1.08049	0.791981	Down	3499	gi|514769857|ref|XP_005025255.1|PREDICTED: ATP-binding cassette sub-family G member 2-like isoform X1 [Anas platyrhynchos] >gi|514769861|ref|XP_005025256.1| PREDICTED: ATP-binding cassette sub-family G member 2-like isoform X2 [Anas platyrhynchos]	0	sp|Q9UNQ0|ABCG2_HUMAN	0	ATP-binding cassette sub-family G member 2 OS=Homo sapiens GN=ABCG2 PE=1 SV=3	KOG0061	0	Transporter, ABC superfamily (Breast cancer resistance protein)	ko02010;ko04976	ABC transporters|Bile secretion	2	K05681	ABCG2	ATP-binding cassette, subfamily G (WHITE), member 2	GO:0016020;GO:0016887;GO:0005524	membrane|ATPase activity|ATP binding
TCONS_00001729	0.553041	-0.854542	1	Down	1274	gi|514729219|ref|XP_005015830.1|PREDICTED: PDZ and LIM domain protein 1-like [Anas platyrhynchos]	0	sp|O00151|PDLI1_HUMAN	7e-174	PDZ and LIM domain protein 1 OS=Homo sapiens GN=PDLIM1 PE=1 SV=4	KOG1703	2e-174	Adaptor protein Enigma and related PDZ-LIM proteins							GO:0003713;GO:0006355;GO:0005667;GO:0008270	transcription coactivator activity|regulation of transcription, DNA-templated|transcription factor complex|zinc ion binding
TCONS_00001751	2.42951	1.28067	1	Up	3499	gi|514735593|ref|XP_005017347.1|PREDICTED: gamma-tubulin complex component 2 isoform X2 [Anas platyrhynchos]	0	sp|Q921G8|GCP2_MOUSE	0	Gamma-tubulin complex component 2 OS=Mus musculus GN=Tubgcp2 PE=2 SV=2	KOG2001	0	Gamma-tubulin complex, DGRIP84/SPC97 component
TCONS_00001760	0.238775	-2.06628	0.597119	Down	1906	gi|483515866|gb|EOB02959.1|Peroxisomal N(1)-acetyl-spermine/spermidine oxidase, partial [Anas platyrhynchos]	3.17e-104	sp|Q6QHF9|PAOX_HUMAN	6e-54	Peroxisomal N(1)-acetyl-spermine/spermidine oxidase OS=Homo sapiens GN=PAOX PE=1 SV=3	KOG0685	1e-55	Flavin-containing amine oxidase	ko04146	Peroxisome	1	K00308	PAOX	N1-acetylpolyamine oxidase	GO:0046592;GO:0009447;GO:0046203;GO:0005102;GO:0009446;GO:0046208;GO:1901307;GO:0055114	polyamine oxidase activity|putrescine catabolic process|spermidine catabolic process|receptor binding|putrescine biosynthetic process|spermine catabolic process|positive regulation of spermidine biosynthetic process|oxidation-reduction process
TCONS_00001796	0.514831	-0.957828	1	Down	8072	gi|514735711|ref|XP_005017376.1|PREDICTED: protocadherin-15 [Anas platyrhynchos]	0	sp|Q0ZM14|PCD15_CHICK	0	Protocadherin-15 OS=Gallus gallus GN=Pcdh15 PE=1 SV=1	KOG3594	0	FOG: Cadherin repeats							GO:0016021;GO:0007156;GO:0005509;GO:0005886	integral component of membrane|homophilic cell adhesion via plasma membrane adhesion molecules|calcium ion binding|plasma membrane
TCONS_00001797	0.416098	-1.265	0.350171	Down	8357	gi|514735711|ref|XP_005017376.1|PREDICTED: protocadherin-15 [Anas platyrhynchos]	0	sp|Q0ZM14|PCD15_CHICK	0	Protocadherin-15 OS=Gallus gallus GN=Pcdh15 PE=1 SV=1	KOG3594	0	FOG: Cadherin repeats							GO:0016021;GO:0007156;GO:0005509;GO:0005886	integral component of membrane|homophilic cell adhesion via plasma membrane adhesion molecules|calcium ion binding|plasma membrane
TCONS_00001814	0.132444	-2.91655	0.027659	Down	2661	gi|514783791|ref|XP_005028399.1|PREDICTED: oncoprotein-induced transcript 3 protein isoform X1 [Anas platyrhynchos]	0	sp|Q29RU2|OIT3_BOVIN	0	Oncoprotein-induced transcript 3 protein OS=Bos taurus GN=OIT3 PE=2 SV=1	KOG1218	9e-25	Proteins containing Ca2+-binding EGF-like domains							GO:0005509	calcium ion binding
TCONS_00001848	0.157419	-2.66732	1	Down	6203	gi|514791636|ref|XP_005030264.1|PREDICTED: proactivator polypeptide isoform X5 [Anas platyrhynchos]	0	sp|O13035|SAP_CHICK	0	Proactivator polypeptide OS=Gallus gallus GN=PSAP PE=1 SV=1	KOG1340	0	Prosaposin	ko04142	Lysosome	1	K12382	PSAP, SGP1	saposin
TCONS_00001850	0.38006	-1.3957	0.384321	Down	3658	gi|514791636|ref|XP_005030264.1|PREDICTED: proactivator polypeptide isoform X5 [Anas platyrhynchos]	0	sp|O13035|SAP_CHICK	0	Proactivator polypeptide OS=Gallus gallus GN=PSAP PE=1 SV=1	KOG1340	2e-113	Prosaposin	ko04142	Lysosome	1	K12382	PSAP, SGP1	saposin	GO:0005764;GO:0006665	lysosome|sphingolipid metabolic process
TCONS_00001875	3.41943	1.77376	0.916553	Up	1824	gi|514791720|ref|XP_005030285.1|PREDICTED: tetraspanin-15 isoform X5 [Anas platyrhynchos]	1.78e-175	sp|Q1JQA4|TSN15_BOVIN	3e-150	Tetraspanin-15 OS=Bos taurus GN=TSPAN15 PE=2 SV=1	KOG3882	3e-149	Tetraspanin family integral membrane protein
TCONS_00001881	Inf	Inf	1.86e-06	Up	3914	gi|514704020|ref|XP_005009144.1|PREDICTED: ATP-dependent RNA helicase SUPV3L1, mitochondrial isoform X1 [Anas platyrhynchos]	0	sp|Q5ZJT0|SUV3_CHICK	0	ATP-dependent RNA helicase SUPV3L1, mitochondrial OS=Gallus gallus GN=SUPV3L1 PE=2 SV=1	KOG0953	0	Mitochondrial RNA helicase SUV3, DEAD-box superfamily							GO:0070584;GO:0030307;GO:0000962;GO:0032508;GO:0043066;GO:0006310;GO:0045025;GO:0000965;GO:0042645;GO:0003677;GO:0035946;GO:0035945;GO:0070827;GO:0003725;GO:0042803;GO:0000958;GO:0004004;GO:0005634;GO:0005524;GO:0034458;GO:0003678	mitochondrion morphogenesis|positive regulation of cell growth|positive regulation of mitochondrial RNA catabolic process|DNA duplex unwinding|negative regulation of apoptotic process|DNA recombination|mitochondrial degradosome|mitochondrial RNA 3'-end processing|mitochondrial nucleoid|DNA binding|mitochondrial mRNA surveillance|mitochondrial ncRNA surveillance|chromatin maintenance|double-strand…
TCONS_00001899	0.0542363	-4.2046	0.738298	Down	1605	gi|514704025|ref|XP_005009146.1|PREDICTED: LOW QUALITY PROTEIN: KIF1-binding protein homolog [Anas platyrhynchos]	0	sp|Q5ZIL9|KBP_CHICK	0	KIF1-binding protein homolog OS=Gallus gallus GN=kbp PE=2 SV=1										GO:0005856;GO:0030154;GO:0019894;GO:0007399;GO:0006839;GO:0005739	cytoskeleton|cell differentiation|kinesin binding|nervous system development|mitochondrial transport|mitochondrion
TCONS_00001911	3.72777	1.89831	0.116732	Up	2850	gi|677124765|gb|KFP36662.1|Cell division cycle and apoptosis regulator protein 1, partial [Chlamydotis macqueenii]	0	sp|Q8IX12|CCAR1_HUMAN	0	Cell division cycle and apoptosis regulator protein 1 OS=Homo sapiens GN=CCAR1 PE=1 SV=2	KOG4246	0	Predicted DNA-binding protein, contains SAP domain
TCONS_00001951	3.51168	1.81216	0.537617	Up	2845	gi|727021622|ref|XP_010399119.1|PREDICTED: phytanoyl-CoA hydroxylase-interacting protein-like [Corvus cornix cornix]	1.11e-94	sp|Q96FC7|PHIPL_HUMAN	7e-92	Phytanoyl-CoA hydroxylase-interacting protein-like OS=Homo sapiens GN=PHYHIPL PE=1 SV=3
TCONS_00001954	0.456465	-1.13142	0.949916	Down	5739	gi|514774295|ref|XP_005026318.1|PREDICTED: protein bicaudal C homolog 1 isoform X1 [Anas platyrhynchos]	0	sp|Q9H694|BICC1_HUMAN	0	Protein bicaudal C homolog 1 OS=Homo sapiens GN=BICC1 PE=1 SV=2	KOG2208	7e-81	Vigilin							GO:0003723;GO:0090090	RNA binding|negative regulation of canonical Wnt signaling pathway
TCONS_00001957	0.562545	-0.829959	1	Down	14138	gi|514774236|ref|XP_005026303.1|PREDICTED: multimerin-2 isoform X1 [Anas platyrhynchos]	0	sp|Q9H8L6|MMRN2_HUMAN	1e-141	Multimerin-2 OS=Homo sapiens GN=MMRN2 PE=1 SV=2	KOG2052	2e-15	Activin A type IB receptor, serine/threonine protein kinase
TCONS_00001959	0.523525	-0.933671	1	Down	2440	gi|694846588|ref|XP_009464330.1|PREDICTED: glutamate dehydrogenase 1, mitochondrial [Nipponia nippon]	0	sp|P00367|DHE3_HUMAN	0	Glutamate dehydrogenase 1, mitochondrial OS=Homo sapiens GN=GLUD1 PE=1 SV=2	KOG2250	0	Glutamate/leucine/phenylalanine/valine dehydrogenases	ko00250;ko00330;ko00910;ko00471;ko04964	Alanine, aspartate and glutamate metabolism|Arginine and proline metabolism|Nitrogen metabolism|D-Glutamine and D-glutamate metabolism|Proximal tubule bicarbonate reclamation	5	K00261	GLUD1_2, gdhA	glutamate dehydrogenase (NAD(P)+)
TCONS_00002119	4.64516	2.21573	0.892467	Up	6456	gi|514728862|ref|XP_005015743.1|PREDICTED: protein transport protein Sec24C isoform X2 [Anas platyrhynchos]	0	sp|P53992|SC24C_HUMAN	0	Protein transport protein Sec24C OS=Homo sapiens GN=SEC24C PE=1 SV=3	KOG1984	0	Vesicle coat complex COPII, subunit SFB3	ko04141	Protein processing in endoplasmic reticulum	1	K14007	SEC24	protein transport protein SEC24	GO:0030127;GO:0006886;GO:0006888;GO:0005634;GO:0008270	COPII vesicle coat|intracellular protein transport|ER to Golgi vesicle-mediated transport|nucleus|zinc ion binding
TCONS_00002221	0.0735106	-3.7659	0.805903	Down	2967
TCONS_00002387	4.46202	2.1577	0.13775	Up	3399	gi|478782691|gb|AGJ70094.1|T-cell surface glycoprotein CD8 alpha chain [Anser cygnoides]	1.05e-76	sp|P30433|CD8A_PONPY	4e-06	T-cell surface glycoprotein CD8 alpha chain OS=Pongo pygmaeus GN=CD8A PE=2 SV=1				ko04514;ko05340;ko04612;ko04640;ko04660	Cell adhesion molecules (CAMs)|Primary immunodeficiency|Antigen processing and presentation|Hematopoietic cell lineage|T cell receptor signaling pathway	5	K06458	CD8A	CD8A antigen, alpha polypeptide
TCONS_00002401	0.308584	-1.69626	0.44643	Down	4570	gi|677487317|gb|KFQ76722.1|Receptor expression-enhancing protein 1, partial [Phaethon lepturus]	1.57e-87	sp|Q8BGH4|REEP1_MOUSE	2e-88	Receptor expression-enhancing protein 1 OS=Mus musculus GN=Reep1 PE=1 SV=1	KOG1726	4e-89	HVA22/DP1 gene product-related proteins							GO:0008017;GO:0071786;GO:0031849;GO:0016020;GO:0005783;GO:0051205	microtubule binding|endoplasmic reticulum tubular network organization|olfactory receptor binding|membrane|endoplasmic reticulum|protein insertion into membrane
TCONS_00002411	12.129	3.60039	0.957244	Up	1687	gi|483517170|gb|EOB03747.1|DNA-directed RNA polymerase I subunit RPA1, partial [Anas platyrhynchos]	0	sp|O54889|RPA1_RAT	0	DNA-directed RNA polymerase I subunit RPA1 OS=Rattus norvegicus GN=Polr1a PE=1 SV=1	KOG0262	2e-176	RNA polymerase I, large subunit	ko03020;ko00230;ko00240	RNA polymerase|Purine metabolism|Pyrimidine metabolism	3	K02999	RPA1, POLR1A	DNA-directed RNA polymerase I subunit RPA1
TCONS_00002446	0.552125	-0.856934	0.904872	Down	2620	gi|727024912|ref|XP_010400338.1|PREDICTED: neuropeptide-like protein C4orf48 homolog isoform X1 [Corvus cornix cornix]	5.88e-57	sp|E1BRC3|CD048_CHICK	9e-35	Neuropeptide-like protein C4orf48 homolog OS=Gallus gallus PE=4 SV=1
TCONS_00002459	37.1443	5.21507	0.746194	Up	7311	gi|675316425|gb|KFM11687.1|E3 ubiquitin-protein ligase RNF4, partial [Aptenodytes forsteri]	3.29e-60	sp|Q9QZS2|RNF4_MOUSE	1e-44	E3 ubiquitin-protein ligase RNF4 OS=Mus musculus GN=Rnf4 PE=1 SV=1	KOG0320	5e-45	Predicted E3 ubiquitin ligase
TCONS_00002505	3.60162	1.84865	0.818533	Up	4147	gi|514730973|ref|XP_005016246.1|PREDICTED: hepatocyte growth factor activator [Anas platyrhynchos]	0	sp|Q9R098|HGFA_MOUSE	0	Hepatocyte growth factor activator OS=Mus musculus GN=Hgfac PE=1 SV=1	KOG3627	2e-135	Trypsin							GO:0005576;GO:0006508;GO:0004252	extracellular region|proteolysis|serine-type endopeptidase activity
TCONS_00002522	0.326973	-1.61276	0.738298	Down	5044
TCONS_00002540	3.94991	1.98182	1	Up	14045	gi|729769106|ref|XP_010581769.1|PREDICTED: uncharacterized protein C4orf50 homolog isoform X1 [Haliaeetus leucocephalus] >gi|729769108|ref|XP_010581770.1| PREDICTED: uncharacterized protein C4orf50 homolog isoform X1 [Haliaeetus leucocephalus]	0	sp|Q96N16|JKIP1_HUMAN	0	Janus kinase and microtubule-interacting protein 1 OS=Homo sapiens GN=JAKMIP1 PE=1 SV=1	KOG0516	1e-16	Dystonin, GAS (Growth-arrest-specific protein), and related proteins
TCONS_00002550	0.326873	-1.6132	0.986243	Down	5862	gi|514745686|ref|XP_005019500.1|PREDICTED: limbin [Anas platyrhynchos]	0	sp|Q8MI28|LBN_BOVIN	0	Limbin OS=Bos taurus GN=EVC2 PE=2 SV=1	KOG4674	2e-06	Uncharacterized conserved coiled-coil protein
TCONS_00002573	3.02977	1.59921	0.131212	Up	5051	gi|334331464|ref|XP_001363549.2|PREDICTED: cytoplasmic polyadenylation element-binding protein 2 isoform X2 [Monodelphis domestica]	0	sp|Q7Z5Q1|CPEB2_HUMAN	0	Cytoplasmic polyadenylation element-binding protein 2 OS=Homo sapiens GN=CPEB2 PE=2 SV=3	KOG0129	0	Predicted RNA-binding protein (RRM superfamily)	ko04114;ko04320;ko04914	Oocyte meiosis|Dorso-ventral axis formation|Progesterone-mediated oocyte maturation	3	K02602	CPEB, ORB	cytoplasmic polyadenylation element-binding protein	GO:0008187;GO:0045900;GO:0033125;GO:0000166;GO:0005844;GO:0005737	poly-pyrimidine tract binding|negative regulation of translational elongation|negative regulation of GTP catabolic process|nucleotide binding|polysome|cytoplasm
TCONS_00002595	3.93847	1.97764	1	Up	1585	gi|483516288|gb|EOB03210.1|ADP-ribosyl cyclase 1, partial [Anas platyrhynchos]	2.8e-08
TCONS_00002614	0.321064	-1.63907	0.924212	Down	3927	gi|690443292|ref|XP_009322388.1|PREDICTED: PACRG-like protein [Pygoscelis adeliae]	1.07e-144	sp|Q9D3X5|PACRL_MOUSE	5e-111	PACRG-like protein OS=Mus musculus GN=Pacrgl PE=2 SV=1	KOG3961	1e-91	Uncharacterized conserved protein
TCONS_00002615	0	#NAME?	0.776085	Down	3551	gi|690443292|ref|XP_009322388.1|PREDICTED: PACRG-like protein [Pygoscelis adeliae]	9.73e-146	sp|Q9D3X5|PACRL_MOUSE	9e-112	PACRG-like protein OS=Mus musculus GN=Pacrgl PE=2 SV=1	KOG3961	5e-92	Uncharacterized conserved protein
TCONS_00002619	0.112929	-3.14651	0.166311	Down	1091	gi|483513531|gb|EOB01587.1|Extracellular superoxide dismutase [Cu-Zn], partial [Anas platyrhynchos]	4.45e-134	sp|P08294|SODE_HUMAN	3e-74	Extracellular superoxide dismutase [Cu-Zn] OS=Homo sapiens GN=SOD3 PE=1 SV=2	KOG0441	8e-75	Cu2+/Zn2+ superoxide dismutase SOD1							GO:0005615;GO:0005507;GO:0031012;GO:0019430;GO:0004784;GO:0001666;GO:0005634;GO:0008270;GO:0005829;GO:0005802;GO:0005739	extracellular space|copper ion binding|extracellular matrix|removal of superoxide radicals|superoxide dismutase activity|response to hypoxia|nucleus|zinc ion binding|cytosol|trans-Golgi network|mitochondrion
TCONS_00002622	0.210879	-2.24551	0.540827	Down	2607	gi|514744943|ref|XP_005019321.1|PREDICTED: phosphatidylinositol 4-kinase type 2-beta [Anas platyrhynchos]	0	sp|Q5ZIK0|P4K2B_CHICK	0	Phosphatidylinositol 4-kinase type 2-beta OS=Gallus gallus GN=PI4K2B PE=2 SV=1	KOG2381	0	Phosphatidylinositol 4-kinase	ko04070;ko00562	Phosphatidylinositol signaling system|Inositol phosphate metabolism	2	K13711	PI4K2	phosphatidylinositol 4-kinase type 2	GO:0016020;GO:0004430;GO:0005737;GO:0005524	membrane|1-phosphatidylinositol 4-kinase activity|cytoplasm|ATP binding
TCONS_00002625	0	#NAME?	0.192069	Down	2590	gi|694861905|ref|XP_009472839.1|PREDICTED: zinc finger CCHC domain-containing protein 4 [Nipponia nippon]	3.45e-158	sp|Q9H5U6|ZCHC4_HUMAN	9e-115	Zinc finger CCHC domain-containing protein 4 OS=Homo sapiens GN=ZCCHC4 PE=1 SV=3	KOG4399	6e-118	C2HC-type Zn-finger protein
TCONS_00002643	0.246517	-2.02024	0.64727	Down	1769	gi|514744951|ref|XP_005019323.1|PREDICTED: TBC1 domain family member 19 [Anas platyrhynchos]	0	sp|Q8N5T2|TBC19_HUMAN	0	TBC1 domain family member 19 OS=Homo sapiens GN=TBC1D19 PE=2 SV=2										GO:0005097;GO:0032851	Rab GTPase activator activity|positive regulation of Rab GTPase activity
TCONS_00002673	0.30895	-1.69456	0.0534247	Down	5050	gi|726988789|ref|XP_010396749.1|PREDICTED: coiled-coil domain-containing protein 85C [Corvus cornix cornix]	4.16e-93	sp|Q4V872|CC85C_XENLA	6e-74	Coiled-coil domain-containing protein 85C OS=Xenopus laevis GN=ccdc85c PE=2 SV=1	KOG3819	6e-12	Uncharacterized conserved proteins (Hepatitis delta antigen-interacting protein A)
TCONS_00002706	2.21758	1.14899	1	Up	9830	gi|514754094|ref|XP_005021522.1|PREDICTED: endoribonuclease Dicer isoform X1 [Anas platyrhynchos] >gi|514754098|ref|XP_005021523.1| PREDICTED: endoribonuclease Dicer isoform X2 [Anas platyrhynchos]	0	sp|Q25BN1|DICER_CHICK	0	Endoribonuclease Dicer OS=Gallus gallus GN=DICER1 PE=2 SV=3	KOG0701	0	dsRNA-specific nuclease Dicer and related ribonucleases	ko05206	MicroRNAs in cancer	1	K11592	DICER1, DCR1	endoribonuclease Dicer	GO:0004525;GO:0016442;GO:0046872;GO:0008026;GO:0030423;GO:0031054;GO:0003725;GO:0005524;GO:0030422;GO:0005737	ribonuclease III activity|RISC complex|metal ion binding|ATP-dependent helicase activity|targeting of mRNA for destruction involved in RNA interference|pre-miRNA processing|double-stranded RNA binding|ATP binding|production of siRNA involved in RNA interference|cytoplasm
TCONS_00002708	6.05739	2.5987	0.733376	Up	2159	gi|514754086|ref|XP_005021520.1|PREDICTED: serine protease inhibitor A3M-like isoform X1 [Anas platyrhynchos] >gi|514754090|ref|XP_005021521.1| PREDICTED: serine protease inhibitor A3M-like isoform X2 [Anas platyrhynchos]	0	sp|P38029|A1AT2_HORSE	8e-97	Alpha-1-antiproteinase 2 OS=Equus caballus PE=1 SV=2	KOG2392	4e-95	Serpin
TCONS_00002711	25.1768	4.65402	0.597522	Up	1409	gi|514754079|ref|XP_005021519.1|PREDICTED: alpha-1-antitrypsin [Anas platyrhynchos]	0	sp|O00394|A1AT_CHLAE	9e-123	Alpha-1-antitrypsin (Fragment) OS=Chlorocebus aethiops GN=SERPINA1 PE=2 SV=1	KOG2392	9e-120	Serpin	ko04610	Complement and coagulation cascades	1	K03984	SERPINA1, AAT	alpha-1-antitrypsin	GO:0005615	extracellular space
TCONS_00002713	24.1176	4.59201	0.439035	Up	3725	gi|514754071|ref|XP_005021517.1|PREDICTED: protein Z-dependent protease inhibitor [Anas platyrhynchos]	0	sp|Q8R121|ZPI_MOUSE	1e-133	Protein Z-dependent protease inhibitor OS=Mus musculus GN=Serpina10 PE=1 SV=1	KOG2392	1e-133	Serpin
TCONS_00002754	0.444093	-1.17107	0.402028	Down	10130	gi|543350161|ref|XP_005520243.1|PREDICTED: fibulin-5 isoform X1 [Pseudopodoces humilis] >gi|543350164|ref|XP_005520244.1| PREDICTED: fibulin-5 isoform X2 [Pseudopodoces humilis]	0	sp|Q5EA62|FBLN5_BOVIN	0	Fibulin-5 OS=Bos taurus GN=FBLN5 PE=2 SV=1	KOG1217	0	Fibrillins and related proteins containing Ca2+-binding EGF-like domains							GO:0005509	calcium ion binding
TCONS_00002756	0.403298	-1.31008	1	Down	3911	gi|514753988|ref|XP_005021496.1|PREDICTED: tandem C2 domains nuclear protein isoform X4 [Anas platyrhynchos]	0	sp|Q8N9U0|TAC2N_HUMAN	0	Tandem C2 domains nuclear protein OS=Homo sapiens GN=TC2N PE=1 SV=2	KOG1028	0	Ca2+-dependent phospholipid-binding protein Synaptotagmin, required for synaptic vesicle and secretory granule exocytosis							GO:0005634	nucleus
TCONS_00002768	2.20848	1.14305	0.783321	Up	7769	gi|686605220|ref|XP_009279053.1|PREDICTED: protein Daple isoform X3 [Aptenodytes forsteri]	0	sp|Q9P219|DAPLE_HUMAN	0	Protein Daple OS=Homo sapiens GN=CCDC88C PE=1 SV=3	KOG4643	0	Uncharacterized coiled-coil protein
TCONS_00002769	2.20848	1.14305	0.783321	Up	7769	gi|686605220|ref|XP_009279053.1|PREDICTED: protein Daple isoform X3 [Aptenodytes forsteri]	0	sp|Q9P219|DAPLE_HUMAN	0	Protein Daple OS=Homo sapiens GN=CCDC88C PE=1 SV=3	KOG4643	0	Uncharacterized coiled-coil protein
TCONS_00002777	2.4349	1.28386	0.446048	Up	9962	gi|686605220|ref|XP_009279053.1|PREDICTED: protein Daple isoform X3 [Aptenodytes forsteri]	0	sp|Q9P219|DAPLE_HUMAN	0	Protein Daple OS=Homo sapiens GN=CCDC88C PE=1 SV=3	KOG4643	0	Uncharacterized coiled-coil protein
TCONS_00002797	2.96584	1.56844	0.916553	Up	7217	gi|514791906|ref|XP_005030327.1|PREDICTED: protein NRDE2 homolog [Anas platyrhynchos]	0	sp|Q9H7Z3|NRDE2_HUMAN	0	Protein NRDE2 homolog OS=Homo sapiens GN=NRDE2 PE=1 SV=3	KOG1972	0	Uncharacterized conserved protein
TCONS_00002812	3.29972	1.72234	0.231229	Up	8566	gi|543730304|ref|XP_005506210.1|PREDICTED: forkhead box protein N3 isoform X2 [Columba livia]	0	sp|O00409|FOXN3_HUMAN	0	Forkhead box protein N3 OS=Homo sapiens GN=FOXN3 PE=1 SV=1	KOG2294	0	Transcription factor of the Forkhead/HNF3 family							GO:0008022;GO:0043565;GO:0003700;GO:0045892;GO:0005634;GO:0006351	protein C-terminus binding|sequence-specific DNA binding|sequence-specific DNA binding transcription factor activity|negative regulation of transcription, DNA-templated|nucleus|transcription, DNA-templated
TCONS_00002814	3.03633	1.60233	0.508365	Up	8614	gi|543730304|ref|XP_005506210.1|PREDICTED: forkhead box protein N3 isoform X2 [Columba livia]	0	sp|O00409|FOXN3_HUMAN	0	Forkhead box protein N3 OS=Homo sapiens GN=FOXN3 PE=1 SV=1	KOG2294	0	Transcription factor of the Forkhead/HNF3 family							GO:0008022;GO:0043565;GO:0003700;GO:0045892;GO:0005634;GO:0006351	protein C-terminus binding|sequence-specific DNA binding|sequence-specific DNA binding transcription factor activity|negative regulation of transcription, DNA-templated|nucleus|transcription, DNA-templated
TCONS_00002818	3.46064	1.79104	0.644168	Up	8821	gi|543730304|ref|XP_005506210.1|PREDICTED: forkhead box protein N3 isoform X2 [Columba livia]	0	sp|O00409|FOXN3_HUMAN	0	Forkhead box protein N3 OS=Homo sapiens GN=FOXN3 PE=1 SV=1	KOG2294	0	Transcription factor of the Forkhead/HNF3 family							GO:0008022;GO:0043565;GO:0003700;GO:0045892;GO:0005634;GO:0006351	protein C-terminus binding|sequence-specific DNA binding|sequence-specific DNA binding transcription factor activity|negative regulation of transcription, DNA-templated|nucleus|transcription, DNA-templated
TCONS_00002822	2.08541	1.06033	1	Up	8525	gi|543730304|ref|XP_005506210.1|PREDICTED: forkhead box protein N3 isoform X2 [Columba livia]	0	sp|O00409|FOXN3_HUMAN	0	Forkhead box protein N3 OS=Homo sapiens GN=FOXN3 PE=1 SV=1	KOG2294	0	Transcription factor of the Forkhead/HNF3 family							GO:0008022;GO:0043565;GO:0003700;GO:0045892;GO:0005634;GO:0006351	protein C-terminus binding|sequence-specific DNA binding|sequence-specific DNA binding transcription factor activity|negative regulation of transcription, DNA-templated|nucleus|transcription, DNA-templated
TCONS_00002832	0.509559	-0.972679	1	Down	4512	gi|514738774|ref|XP_005017875.1|PREDICTED: galactocerebrosidase [Anas platyrhynchos]	0	sp|Q498K0|GALC_XENLA	0	Galactocerebrosidase OS=Xenopus laevis GN=galc PE=2 SV=2				ko04142;ko00600	Lysosome|Sphingolipid metabolism	2	K01202	GALC	galactosylceramidase	GO:0006683;GO:0005975;GO:0004336	galactosylceramide catabolic process|carbohydrate metabolic process|galactosylceramidase activity
TCONS_00002843	4.18576	2.06549	0.897101	Up	2692	gi|514761822|ref|XP_005023343.1|PREDICTED: LOW QUALITY PROTEIN: succinyl-CoA ligase subunit alpha, mitochondrial-like [Anas platyrhynchos]	4.4e-170	sp|Q9YGD2|SUCA_COLLI	5e-163	Succinyl-CoA ligase subunit alpha, mitochondrial (Fragment) OS=Columba livia GN=SUCLG1 PE=1 SV=1	KOG1255	3e-152	Succinyl-CoA synthetase, alpha subunit	ko00020;ko00640;ko01200	Citrate cycle (TCA cycle)|Propanoate metabolism|Carbon metabolism	3	K01899	LSC1	succinyl-CoA synthetase alpha subunit
TCONS_00002864	42.9238	5.42371	0.197287	Up	1930
TCONS_00002878	2.41885	1.27432	1	Up	4198	gi|699653277|ref|XP_009880823.1|PREDICTED: pentatricopeptide repeat domain-containing protein 3, mitochondrial [Charadrius vociferus]	0	sp|Q32N55|PTCD3_XENLA	2e-125	Pentatricopeptide repeat domain-containing protein 3, mitochondrial OS=Xenopus laevis GN=ptcd3 PE=2 SV=1	KOG4422	2e-60	Uncharacterized conserved protein
TCONS_00002882	0.396248	-1.33552	0.604119	Down	2500	gi|733887367|ref|XP_010708970.1|PREDICTED: protein atonal homolog 8, partial [Meleagris gallopavo]	7.25e-29	sp|Q99NA2|ATOH8_MOUSE	3e-26	Protein atonal homolog 8 OS=Mus musculus GN=Atoh8 PE=2 SV=1	KOG3898	1e-26	Transcription factor NeuroD and related HTH proteins							GO:0006355;GO:0003677;GO:0007399;GO:0030154;GO:0046983;GO:0005634;GO:0006351	regulation of transcription, DNA-templated|DNA binding|nervous system development|cell differentiation|protein dimerization activity|nucleus|transcription, DNA-templated
TCONS_00002897	2.53267	1.34066	0.671108	Up	1687	gi|677270116|gb|KFP61434.1|Histone RNA hairpin-binding protein, partial [Cariama cristata]	1.36e-142	sp|P97440|SLBP_MOUSE	4e-107	Histone RNA hairpin-binding protein OS=Mus musculus GN=Slbp PE=1 SV=1	KOG3934	6e-102	Histone mRNA stem-loop binding protein
TCONS_00002908	0.0390249	-4.67946	0.596825	Down	3972	gi|723144591|ref|XP_010289417.1|PREDICTED: histone RNA hairpin-binding protein-like, partial [Phaethon lepturus]	3.38e-104	sp|Q14493|SLBP_HUMAN	7e-45	Histone RNA hairpin-binding protein OS=Homo sapiens GN=SLBP PE=1 SV=1	KOG3934	2e-45	Histone mRNA stem-loop binding protein
TCONS_00002912	0.0491216	-4.3475	0.694211	Down	3955	gi|723144591|ref|XP_010289417.1|PREDICTED: histone RNA hairpin-binding protein-like, partial [Phaethon lepturus]	3.24e-104	sp|Q14493|SLBP_HUMAN	7e-45	Histone RNA hairpin-binding protein OS=Homo sapiens GN=SLBP PE=1 SV=1	KOG3934	2e-45	Histone mRNA stem-loop binding protein
TCONS_00002943	1.93365	0.951324	0.867146	Up	11092	gi|483517244|gb|EOB03821.1|TNFAIP3-interacting protein 2, partial [Anas platyrhynchos]	0	sp|Q8NFZ5|TNIP2_HUMAN	2e-106	TNFAIP3-interacting protein 2 OS=Homo sapiens GN=TNIP2 PE=1 SV=1	KOG4568	7e-09	Cytoskeleton-associated protein and related proteins
TCONS_00002958	0.450142	-1.15155	1	Down	4722	gi|514730996|ref|XP_005016252.1|PREDICTED: SH3 domain and tetratricopeptide repeat-containing protein 1 isoform X1 [Anas platyrhynchos]	0	sp|Q8TE82|S3TC1_HUMAN	0	SH3 domain and tetratricopeptide repeat-containing protein 1 OS=Homo sapiens GN=SH3TC1 PE=1 SV=3
TCONS_00002963	0.216188	-2.20964	0.803643	Down	5343	gi|514730996|ref|XP_005016252.1|PREDICTED: SH3 domain and tetratricopeptide repeat-containing protein 1 isoform X1 [Anas platyrhynchos]	0	sp|Q8TE82|S3TC1_HUMAN	0	SH3 domain and tetratricopeptide repeat-containing protein 1 OS=Homo sapiens GN=SH3TC1 PE=1 SV=3
TCONS_00002987	0.269459	-1.89186	0.0700572	Down	3240	gi|699690131|ref|XP_009888837.1|PREDICTED: wolframin [Charadrius vociferus]	0	sp|P56695|WFS1_MOUSE	0	Wolframin OS=Mus musculus GN=Wfs1 PE=1 SV=1				ko04141	Protein processing in endoplasmic reticulum	1	K14020	WFS1	wolfamin	GO:0055074;GO:0005783	calcium ion homeostasis|endoplasmic reticulum
TCONS_00003043	0.407753	-1.29423	0.713489	Down	2160	gi|697819916|ref|XP_009646323.1|PREDICTED: LIM domain-binding protein 2 isoform X1 [Egretta garzetta]	0	sp|O43679|LDB2_HUMAN	0	LIM domain-binding protein 2 OS=Homo sapiens GN=LDB2 PE=1 SV=1	KOG2181	0	LIM domain binding protein LDB1/NLI/CLIM							GO:0003712;GO:0045944;GO:0035019;GO:0044089;GO:0005667;GO:0030274;GO:0019899;GO:0010669;GO:0001942;GO:0005634	transcription cofactor activity|positive regulation of transcription from RNA polymerase II promoter|somatic stem cell maintenance|positive regulation of cellular component biogenesis|transcription factor complex|LIM domain binding|enzyme binding|epithelial structure maintenance|hair follicle development|nucleus
TCONS_00003050	0.0910259	-3.45758	0.301236	Down	2153	gi|524995333|ref|XP_005045470.1|PREDICTED: Kv channel-interacting protein 4 isoform X1 [Ficedula albicollis]	2.39e-136	sp|Q99MG9|KCIP4_RAT	2e-132	Kv channel-interacting protein 4 OS=Rattus norvegicus GN=Kcnip4 PE=1 SV=1	KOG0044	5e-133	Ca2+ sensor (EF-Hand superfamily)							GO:0005509	calcium ion binding
TCONS_00003076	0.224157	-2.15742	0.888941	Down	5046	gi|483513521|gb|EOB01577.1|Leucine-rich repeat LGI family member 2, partial [Anas platyrhynchos]	0	sp|Q1EGL1|LGI2_PANTR	0	Leucine-rich repeat LGI family member 2 OS=Pan troglodytes GN=LGI2 PE=2 SV=1
TCONS_00003087	0.35383	-1.49887	1	Down	3448	gi|514744912|ref|XP_005019314.1|PREDICTED: protein sel-1 homolog 3 isoform X1 [Anas platyrhynchos] >gi|514744916|ref|XP_005019315.1| PREDICTED: protein sel-1 homolog 3 isoform X2 [Anas platyrhynchos]	0	sp|Q68CR1|SE1L3_HUMAN	0	Protein sel-1 homolog 3 OS=Homo sapiens GN=SEL1L3 PE=1 SV=2	KOG1550	0	Extracellular protein SEL-1 and related proteins
TCONS_00003099	2.68294	1.42382	1	Up	2043	gi|723152459|ref|XP_010293767.1|PREDICTED: ena/VASP-like protein, partial [Phaethon lepturus]	1.78e-101	sp|P70429|EVL_MOUSE	7e-77	Ena/VASP-like protein OS=Mus musculus GN=Evl PE=1 SV=2	KOG4590	1e-76	Signal transduction protein Enabled, contains WH1 domain
TCONS_00003101	4.40606	2.13949	0.00749378	Up	691	gi|529421577|ref|XP_005230644.1|PREDICTED: ena/VASP-like protein isoform X2 [Falco peregrinus] >gi|541969678|ref|XP_005438911.1| PREDICTED: ena/VASP-like protein isoform X2 [Falco cherrug]	1.81e-69	sp|Q5R896|EVL_PONAB	2e-63	Ena/VASP-like protein OS=Pongo abelii GN=EVL PE=2 SV=1	KOG4590	4e-65	Signal transduction protein Enabled, contains WH1 domain							GO:0005737;GO:0005856;GO:0030027;GO:0003779;GO:0005925;GO:0017124;GO:0008154;GO:0005522;GO:0051289	cytoplasm|cytoskeleton|lamellipodium|actin binding|focal adhesion|SH3 domain binding|actin polymerization or depolymerization|profilin binding|protein homotetramerization
TCONS_00003113	0.00159277	-9.29424	0.397249	Down	1631	gi|514751294|ref|XP_005020827.1|PREDICTED: HHIP-like protein 1 [Anas platyrhynchos]	1.47e-121	sp|Q14DK5|HIPL1_MOUSE	9e-70	HHIP-like protein 1 OS=Mus musculus GN=Hhipl1 PE=2 SV=1										GO:0005975;GO:0016020;GO:0016901;GO:0005044;GO:0048038	carbohydrate metabolic process|membrane|oxidoreductase activity, acting on the CH-OH group of donors, quinone or similar compound as acceptor|scavenger receptor activity|quinone binding
TCONS_00003170	0.432355	-1.20971	0.509681	Down	2000	gi|514784986|ref|XP_005028678.1|PREDICTED: tetratricopeptide repeat protein 8, partial [Anas platyrhynchos]	0	sp|Q8VD72|TTC8_MOUSE	0	Tetratricopeptide repeat protein 8 OS=Mus musculus GN=Ttc8 PE=1 SV=1	KOG1129	0	TPR repeat-containing protein							GO:0045444;GO:0032391	fat cell differentiation|photoreceptor connecting cilium
TCONS_00003180	0.222243	-2.16979	0.857752	Down	5928	gi|514738770|ref|XP_005017874.1|PREDICTED: psychosine receptor [Anas platyrhynchos]	0	sp|Q8IYL9|PSYR_HUMAN	1e-104	Psychosine receptor OS=Homo sapiens GN=GPR65 PE=2 SV=1	KOG3656	2e-105	FOG: 7 transmembrane receptor
TCONS_00003216	0.321427	-1.63744	0.72493	Down	1993	gi|483517279|gb|EOB03856.1|hypothetical protein Anapl_00056, partial [Anas platyrhynchos]	1.49e-21
TCONS_00003308	3.83578	1.93952	0.929274	Up	238
TCONS_00003372	0.393258	-1.34645	0.581395	Down	1665	gi|514794915|ref|XP_005031035.1|PREDICTED: cell surface glycoprotein CD200 receptor 1-A-like [Anas platyrhynchos]	1.08e-96	sp|Q2YHT7|MOR1A_CHICK	2e-76	Cell surface glycoprotein CD200 receptor 1-A OS=Gallus gallus GN=CD200R1A PE=1 SV=1										GO:0005576;GO:0016021	extracellular region|integral component of membrane
TCONS_00003376	0.429364	-1.21973	1	Down	10023	gi|483505052|gb|EOA96828.1|Coiled-coil domain-containing protein 80, partial [Anas platyrhynchos]	0	sp|Q8AXP2|CCD80_CHICK	0	Coiled-coil domain-containing protein 80 OS=Gallus gallus GN=CCDC80 PE=2 SV=1										GO:0010811;GO:0005604;GO:0001968;GO:0008201;GO:0005614;GO:0030198	positive regulation of cell-substrate adhesion|basement membrane|fibronectin binding|heparin binding|interstitial matrix|extracellular matrix organization
TCONS_00003378	0.176147	-2.50515	0.0758284	Down	9831	gi|483505052|gb|EOA96828.1|Coiled-coil domain-containing protein 80, partial [Anas platyrhynchos]	0	sp|Q8AXP2|CCD80_CHICK	0	Coiled-coil domain-containing protein 80 OS=Gallus gallus GN=CCDC80 PE=2 SV=1										GO:0010811;GO:0005604;GO:0001968;GO:0008201;GO:0005614;GO:0030198	positive regulation of cell-substrate adhesion|basement membrane|fibronectin binding|heparin binding|interstitial matrix|extracellular matrix organization
TCONS_00003384	0.11591	-3.10892	1	Down	3601	gi|514772609|ref|XP_005025905.1|PREDICTED: thiamine transporter 1 [Anas platyrhynchos]	0	sp|O60779|S19A2_HUMAN	6e-150	Thiamine transporter 1 OS=Homo sapiens GN=SLC19A2 PE=1 SV=2	KOG3810	2e-150	Micronutrient transporters (folate transporter family)	ko04977	Vitamin digestion and absorption	1	K14610	SLC19A2_3, THTR	solute carrier family 19 (thiamine transporter), member 2/3
TCONS_00003392	0.480384	-1.05774	0.65835	Down	2125	gi|704466270|ref|XP_010085706.1|PREDICTED: dermatopontin [Pterocles gutturalis] >gi|678136065|gb|KFV05237.1| Dermatopontin [Pterocles gutturalis]	4.12e-100	sp|P19427|DERM_BOVIN	5e-94	Dermatopontin OS=Bos taurus GN=DPT PE=1 SV=3										GO:0008285;GO:0005615;GO:0031012;GO:0030199	negative regulation of cell proliferation|extracellular space|extracellular matrix|collagen fibril organization
TCONS_00003417	2.40833	1.26804	1	Up	5679	gi|514775661|ref|XP_005026643.1|PREDICTED: TBC1 domain family member 23 [Anas platyrhynchos]	0	sp|Q5F415|TBC23_CHICK	0	TBC1 domain family member 23 OS=Gallus gallus GN=TBC1D23 PE=2 SV=1	KOG3636	0	Uncharacterized conserved protein, contains TBC and Rhodanese domains
TCONS_00003424	0.349256	-1.51764	0.845021	Down	3962	gi|514775673|ref|XP_005026646.1|PREDICTED: transmembrane protein 45B-like isoform X1 [Anas platyrhynchos] >gi|514775677|ref|XP_005026647.1| PREDICTED: transmembrane protein 45B-like isoform X2 [Anas platyrhynchos]	0	sp|Q6NS09|TM45B_XENLA	3e-109	Transmembrane protein 45B OS=Xenopus laevis GN=tmem45b PE=2 SV=1
TCONS_00003425	0.102861	-3.28124	0.000133168	Down	3985	gi|514775673|ref|XP_005026646.1|PREDICTED: transmembrane protein 45B-like isoform X1 [Anas platyrhynchos] >gi|514775677|ref|XP_005026647.1| PREDICTED: transmembrane protein 45B-like isoform X2 [Anas platyrhynchos]	0	sp|Q6NS09|TM45B_XENLA	4e-109	Transmembrane protein 45B OS=Xenopus laevis GN=tmem45b PE=2 SV=1
TCONS_00003438	0	#NAME?	0.560436	Down	4360	gi|514705300|ref|XP_005009765.1|PREDICTED: centrosomal protein of 97 kDa [Anas platyrhynchos]	0	sp|Q8IW35|CEP97_HUMAN	0	Centrosomal protein of 97 kDa OS=Homo sapiens GN=CEP97 PE=1 SV=1	KOG0531	2e-80	Protein phosphatase 1, regulatory subunit, and related proteins
TCONS_00003440	0.158577	-2.65674	0.747646	Down	7048	gi|514705300|ref|XP_005009765.1|PREDICTED: centrosomal protein of 97 kDa [Anas platyrhynchos]	0	sp|Q8IW35|CEP97_HUMAN	0	Centrosomal protein of 97 kDa OS=Homo sapiens GN=CEP97 PE=1 SV=1	KOG0531	8e-72	Protein phosphatase 1, regulatory subunit, and related proteins
TCONS_00003452	3.82696	1.9362	0.350171	Up	4839	gi|483524634|gb|EOB08542.1|NF-kappa-B inhibitor zeta, partial [Anas platyrhynchos]	0	sp|Q9BE45|IKBZ_BOVIN	3e-137	NF-kappa-B inhibitor zeta OS=Bos taurus GN=NFKBIZ PE=2 SV=2	KOG0504	4e-137	FOG: Ankyrin repeat	ko05202	Transcriptional misregulation in cancers	1	K14242	NFKBIZ	NF-kappa-B inhibitor zeta
TCONS_00003453	3.30943	1.72658	0.439035	Up	4993	gi|514705288|ref|XP_005009759.1|PREDICTED: NF-kappa-B inhibitor zeta isoform X2 [Anas platyrhynchos]	0	sp|Q9BYH8|IKBZ_HUMAN	0	NF-kappa-B inhibitor zeta OS=Homo sapiens GN=NFKBIZ PE=1 SV=1	KOG0504	0	FOG: Ankyrin repeat	ko05202	Transcriptional misregulation in cancers	1	K14242	NFKBIZ	NF-kappa-B inhibitor zeta
TCONS_00003460	2.35461	1.23549	1	Up	10832	gi|514738583|ref|XP_005017835.1|PREDICTED: HMG box transcription factor BBX isoform X3 [Anas platyrhynchos]	0	sp|Q8WY36|BBX_HUMAN	0	HMG box transcription factor BBX OS=Homo sapiens GN=BBX PE=1 SV=1	KOG2746	0	HMG-box transcription factor Capicua and related proteins
TCONS_00003497	0.022526	-5.47227	0.190128	Down	4906	gi|483500251|gb|EOA94689.1|Abhydrolase domain-containing protein 10, mitochondrial, partial [Anas platyrhynchos]	1.79e-108	sp|Q6PE15|ABHDA_MOUSE	4e-84	Mycophenolic acid acyl-glucuronide esterase, mitochondrial OS=Mus musculus GN=Abhd10 PE=2 SV=1
TCONS_00003513	2.04821	1.03436	0.86332	Up	4703	gi|483500255|gb|EOA94693.1|OX-2 membrane glycoprotein [Anas platyrhynchos]	5.28e-164	sp|Q5RAL8|OX2G_PONAB	8e-22	OX-2 membrane glycoprotein OS=Pongo abelii GN=CD200 PE=2 SV=1										GO:0016021	integral component of membrane
TCONS_00003526	3.27769	1.71268	0.254626	Up	16554	gi|483515286|gb|EOB02589.1|hypothetical protein Anapl_09409, partial [Anas platyrhynchos]	1.23e-56	sp|Q7Z6A9|BTLA_HUMAN	3e-12	B- and T-lymphocyte attenuator OS=Homo sapiens GN=BTLA PE=1 SV=3
TCONS_00003527	0.281534	-1.82862	0.825582	Down	5676	gi|514738663|ref|XP_005017846.1|PREDICTED: b- and T-lymphocyte attenuator [Anas platyrhynchos]	2.6e-56	sp|Q7Z6A9|BTLA_HUMAN	8e-13	B- and T-lymphocyte attenuator OS=Homo sapiens GN=BTLA PE=1 SV=3
TCONS_00003576	0.0359912	-4.79621	1	Down	2027	gi|514738099|ref|XP_005017718.1|PREDICTED: protein CREG1, partial [Anas platyrhynchos]	9.53e-62	sp|Q5ZJ73|CREG1_CHICK	1e-63	Protein CREG1 OS=Gallus gallus GN=CREG1 PE=2 SV=1	KOG3374	1e-42	Cellular repressor of transcription
TCONS_00003584	0.375132	-1.41453	0.525283	Down	8165	gi|514737938|ref|XP_005017682.1|PREDICTED: immunoglobulin-like domain-containing receptor 2 isoform X3 [Anas platyrhynchos]	0	sp|Q71H61|ILDR2_HUMAN	0	Immunoglobulin-like domain-containing receptor 2 OS=Homo sapiens GN=ILDR2 PE=2 SV=1
TCONS_00003586	0.279165	-1.84081	0.260964	Down	8140	gi|514737930|ref|XP_005017680.1|PREDICTED: immunoglobulin-like domain-containing receptor 2 isoform X1 [Anas platyrhynchos]	0	sp|Q71H61|ILDR2_HUMAN	0	Immunoglobulin-like domain-containing receptor 2 OS=Homo sapiens GN=ILDR2 PE=2 SV=1
TCONS_00003590	8.37618	3.06629	0.679168	Up	2555	gi|514738107|ref|XP_005017720.1|PREDICTED: uncharacterized protein LOC101800308 [Anas platyrhynchos]	0
TCONS_00003594	2.73975	1.45405	0.132096	Up	6881	gi|514737954|ref|XP_005017686.1|PREDICTED: uncharacterized protein LOC101794304 [Anas platyrhynchos]	9.92e-153
TCONS_00003595	2.63336	1.3969	0.200143	Up	6908	gi|514737954|ref|XP_005017686.1|PREDICTED: uncharacterized protein LOC101794304 [Anas platyrhynchos]	1.04e-152
TCONS_00003596	2.44307	1.28869	0.200143	Up	5755	gi|514737954|ref|XP_005017686.1|PREDICTED: uncharacterized protein LOC101794304 [Anas platyrhynchos]	7.15e-152
TCONS_00003597	2.82282	1.49714	0.0807811	Up	5753	gi|514737954|ref|XP_005017686.1|PREDICTED: uncharacterized protein LOC101794304 [Anas platyrhynchos]	9.46e-144
TCONS_00003599	2.35644	1.23661	1	Up	5714	gi|514737974|ref|XP_005017688.1|PREDICTED: T-cell surface antigen CD2 isoform X2 [Anas platyrhynchos]	3.97e-138	sp|P37998|CD2_HORSE	8e-21	T-cell surface antigen CD2 OS=Equus caballus GN=CD2 PE=2 SV=1				ko04514;ko04640	Cell adhesion molecules (CAMs)|Hematopoietic cell lineage	2	K06449	CD2	CD2 antigen
TCONS_00003610	1.98743	0.990907	1	Up	5992
TCONS_00003711	0.548009	-0.867729	1	Down	4150	gi|677878752|ref|XP_009068336.1|PREDICTED: brother of CDO [Acanthisitta chloris]	0	sp|Q9BWV1|BOC_HUMAN	0	Brother of CDO OS=Homo sapiens GN=BOC PE=1 SV=1	KOG4221	4e-38	Receptor mediating netrin-dependent axon guidance							GO:0007411;GO:0007224;GO:0030424;GO:0043025;GO:0030426;GO:0045663	axon guidance|smoothened signaling pathway|axon|neuronal cell body|growth cone|positive regulation of myoblast differentiation
TCONS_00003756	0.0315624	-4.98565	0.738177	Down	11286	gi|513161897|ref|XP_004938321.1|PREDICTED: target of Nesh-SH3 isoform X14 [Gallus gallus]	0	sp|Q7Z7G0|TARSH_HUMAN	0	Target of Nesh-SH3 OS=Homo sapiens GN=ABI3BP PE=1 SV=1	KOG1216	2e-16	von Willebrand factor and related coagulation proteins
TCONS_00003786	3.30916	1.72646	1	Up	5717	gi|514741421|ref|XP_005018497.1|PREDICTED: E3 ubiquitin-protein ligase CBL-B isoform X1 [Anas platyrhynchos] >gi|483514421|gb|EOB02074.1| E3 ubiquitin-protein ligase CBL-B, partial [Anas platyrhynchos]	0	sp|Q13191|CBLB_HUMAN	0	E3 ubiquitin-protein ligase CBL-B OS=Homo sapiens GN=CBLB PE=1 SV=2	KOG1785	0	Tyrosine kinase negative regulator CBL	ko04144;ko04012;ko04630;ko04120;ko05200;ko05205;ko05220;ko05100;ko04910;ko04660	Endocytosis|ErbB signaling pathway|Jak-STAT signaling pathway|Ubiquitin mediated proteolysis|Pathways in cancer|Proteoglycans in cancer|Chronic myeloid leukemia|Bacterial invasion of epithelial cells|Insulin signaling pathway|T cell receptor signaling pathway	10	K04707	CBL	E3 ubiquitin-protein ligase CBL	GO:0004871;GO:0007166;GO:0004842;GO:0001784;GO:0005509;GO:0023051;GO:0005634;GO:0008270	signal transducer activity|cell surface receptor signaling pathway|ubiquitin-protein transferase activity|phosphotyrosine binding|calcium ion binding|regulation of signaling|nucleus|zinc ion binding
TCONS_00003801	0.317602	-1.65471	0.732897	Down	4195	gi|483515307|gb|EOB02607.1|Intraflagellar transport protein 57-like protein, partial [Anas platyrhynchos]	0	sp|Q5EA95|IFT57_BOVIN	0	Intraflagellar transport protein 57 homolog OS=Bos taurus GN=IFT57 PE=1 SV=1	KOG0972	0	Huntingtin interacting protein 1 (Hip1) interactor Hippi	ko05016	Huntington's disease	1	K04638	ESRRBL1, HIPPI	estrogen-related receptor beta like 1
TCONS_00003821	3.08981	1.62752	0.63841	Up	8753	gi|514738663|ref|XP_005017846.1|PREDICTED: b- and T-lymphocyte attenuator [Anas platyrhynchos]	2.29e-73	sp|Q7Z6A9|BTLA_HUMAN	5e-13	B- and T-lymphocyte attenuator OS=Homo sapiens GN=BTLA PE=1 SV=3
TCONS_00003847	0.416906	-1.26221	0.581395	Down	13807	gi|514737816|ref|XP_005017648.1|PREDICTED: myelin protein zero-like protein 1 isoform X1 [Anas platyrhynchos]	1.56e-120	sp|O95297|MPZL1_HUMAN	1e-54	Myelin protein zero-like protein 1 OS=Homo sapiens GN=MPZL1 PE=1 SV=1	KOG1075	5e-22	FOG: Reverse transcriptase	ko04514	Cell adhesion molecules (CAMs)	1	K06770	MPZ	myelin protein zero
TCONS_00003854	12.3687	3.62863	0.950881	Up	2844	gi|514737898|ref|XP_005017671.1|PREDICTED: POU domain, class 2, transcription factor 1 isoform X4 [Anas platyrhynchos]	0	sp|P15143|PO2F1_CHICK	2e-176	POU domain, class 2, transcription factor 1 OS=Gallus gallus GN=POU2F1 PE=2 SV=1	KOG3802	6e-172	Transcription factor OCT-1, contains POU and HOX domains
TCONS_00003855	7.64971	2.93541	0.728657	Up	3155	gi|514737896|ref|XP_005017670.1|PREDICTED: POU domain, class 2, transcription factor 1 isoform X3 [Anas platyrhynchos]	0	sp|P15143|PO2F1_CHICK	0	POU domain, class 2, transcription factor 1 OS=Gallus gallus GN=POU2F1 PE=2 SV=1	KOG3802	0	Transcription factor OCT-1, contains POU and HOX domains							GO:0003700;GO:0043565;GO:0045892;GO:0005634	sequence-specific DNA binding transcription factor activity|sequence-specific DNA binding|negative regulation of transcription, DNA-templated|nucleus
TCONS_00003874	0.0506262	-4.30397	0.03723	Down	2969	gi|514738024|ref|XP_005017699.1|PREDICTED: gap junction alpha-5 protein isoform X1 [Anas platyrhynchos] >gi|514738028|ref|XP_005017700.1| PREDICTED: gap junction alpha-5 protein isoform X2 [Anas platyrhynchos] >gi|483515505|gb|EOB02738.1| Gap junction alpha-5 protein, partial [Anas platyrhynchos]	0	sp|P18860|CXA5_CHICK	0	Gap junction alpha-5 protein OS=Gallus gallus GN=GJA5 PE=2 SV=2										GO:0086053;GO:0003193;GO:0060371;GO:0001525;GO:0086069;GO:0003281;GO:0014704;GO:0048844;GO:0086077;GO:0003151;GO:0003283;GO:0086014;GO:0005887;GO:0005922;GO:0016264;GO:0055077;GO:0003174	AV node cell to bundle of His cell communication by electrical coupling|pulmonary valve formation|regulation of atrial cardiac muscle cell membrane depolarization|angiogenesis|bundle of His cell to Purkinje myocyte communication|ventricular septum development|intercalated disc|artery morphogenesis|gap junction channel activity involved in AV node cell-bundle of His cell electrical coupling|outflo…
TCONS_00003877	0.0947367	-3.39993	0.492785	Down	4833	gi|514738052|ref|XP_005017706.1|PREDICTED: 5-hydroxytryptamine receptor 1F isoform X1 [Anas platyrhynchos] >gi|514738056|ref|XP_005017707.1| PREDICTED: 5-hydroxytryptamine receptor 1F isoform X2 [Anas platyrhynchos] >gi|514738059|ref|XP_005017708.1| PREDICTED: 5-hydroxytryptamine receptor 1F isoform X3 [Anas platyrhynchos] >gi|514738063|ref|XP_005017709.1| PREDICTED: 5-hydroxytryptamine receptor …	0	sp|P30939|5HT1F_HUMAN	0	5-hydroxytryptamine receptor 1F OS=Homo sapiens GN=HTR1F PE=2 SV=1	KOG3656	0	FOG: 7 transmembrane receptor	ko04024;ko04080;ko04726	cAMP signaling pathway|Neuroactive ligand-receptor interaction|Serotonergic synapse	3	K04153	HTR1	5-hydroxytryptamine receptor 1	GO:0005887;GO:0004993;GO:0051378	integral component of plasma membrane|serotonin receptor activity|serotonin binding
TCONS_00003977	0.339	-1.56064	0.489513	Down	2136	gi|686607899|ref|XP_009280500.1|PREDICTED: adenosine deaminase [Aptenodytes forsteri]	7.28e-176	sp|Q5ZKP6|ADA_CHICK	5e-164	Adenosine deaminase OS=Gallus gallus GN=ADA PE=2 SV=1	KOG1097	2e-122	Adenine deaminase/adenosine deaminase	ko05340;ko00230	Primary immunodeficiency|Purine metabolism	2	K01488	add, ADA	adenosine deaminase
TCONS_00003986	0.472968	-1.08018	1	Down	2902	gi|449274095|gb|EMC83378.1|Junctophilin-2, partial [Columba livia]	1.18e-34	sp|Q9BR39|JPH2_HUMAN	6e-13	Junctophilin-2 OS=Homo sapiens GN=JPH2 PE=1 SV=2	KOG0231	2e-13	Junctional membrane complex protein Junctophilin and related MORN repeat proteins
TCONS_00004046	0.302747	-1.72382	0.648375	Down	7339	gi|483523834|gb|EOB08019.1|Activity-dependent neuroprotector homeobox protein, partial [Anas platyrhynchos]	0	sp|Q9H2P0|ADNP_HUMAN	0	Activity-dependent neuroprotector homeobox protein OS=Homo sapiens GN=ADNP PE=1 SV=1
TCONS_00004067	0.220863	-2.17878	1	Down	1484	gi|514706809|ref|XP_005010480.1|PREDICTED: docking protein 5 isoform X2 [Anas platyrhynchos]	1.35e-132	sp|Q9P104|DOK5_HUMAN	8e-122	Docking protein 5 OS=Homo sapiens GN=DOK5 PE=1 SV=2	KOG4047	2e-117	Docking protein 1 (p62dok)							GO:0005057;GO:0005543;GO:0000165;GO:0007399;GO:0005158;GO:0007169	receptor signaling protein activity|phospholipid binding|MAPK cascade|nervous system development|insulin receptor binding|transmembrane receptor protein tyrosine kinase signaling pathway
TCONS_00004112	0.483681	-1.04787	0.846167	Down	3969	gi|514706747|ref|XP_005010451.1|PREDICTED: tubulin beta-6 chain-like [Anas platyrhynchos]	0	sp|P09207|TBB6_CHICK	0	Tubulin beta-6 chain OS=Gallus gallus PE=1 SV=1	KOG1375	0	Beta tubulin	ko04540;ko04145;ko05130	Gap junction|Phagosome|Pathogenic Escherichia coli infection	3	K07375	TUBB	tubulin beta
TCONS_00004114	4.94908	2.30716	0.128535	Up	7476	gi|514706916|ref|XP_005010520.1|PREDICTED: zinc finger protein 831 [Anas platyrhynchos]	0	sp|Q5JPB2|ZN831_HUMAN	5e-158	Zinc finger protein 831 OS=Homo sapiens GN=ZNF831 PE=2 SV=4	KOG1721	5e-77	FOG: Zn-finger
TCONS_00004145	0.018972	-5.71998	0.719547	Down	2436	gi|697445477|gb|KGL86284.1|DDB1- and CUL4-associated factor 4, partial [Charadrius vociferus]	0	sp|Q8WV16|DCAF4_HUMAN	4e-130	DDB1- and CUL4-associated factor 4 OS=Homo sapiens GN=DCAF4 PE=1 SV=3	KOG2695	8e-130	WD40 repeat protein
TCONS_00004188	0.40471	-1.30504	1	Down	4992	gi|314122195|ref|NP_001186610.1|dynein, axonemal, light chain 1 [Gallus gallus]	2.51e-109	sp|Q4LDG9|DNAL1_HUMAN	2e-94	Dynein light chain 1, axonemal OS=Homo sapiens GN=DNAL1 PE=1 SV=1	KOG0531	4e-74	Protein phosphatase 1, regulatory subunit, and related proteins	ko05016	Huntington's disease	1	K10411	DNAL1	dynein light chain 1, axonemal
TCONS_00004207	0.340093	-1.556	0.56854	Down	11285	gi|514754939|ref|XP_005021726.1|PREDICTED: tau-tubulin kinase 2 isoform X1 [Anas platyrhynchos]	0	sp|Q6IQ55|TTBK2_HUMAN	0	Tau-tubulin kinase 2 OS=Homo sapiens GN=TTBK2 PE=1 SV=2	KOG1164	7e-116	Casein kinase (serine/threonine/tyrosine protein kinase)							GO:0005829;GO:0007224;GO:0004674;GO:0035869;GO:0005524;GO:0036064;GO:0005814;GO:0042384;GO:0005634	cytosol|smoothened signaling pathway|protein serine/threonine kinase activity|ciliary transition zone|ATP binding|ciliary basal body|centriole|cilium assembly|nucleus
TCONS_00004212	0.275042	-1.86227	0.376286	Down	10641	gi|514755086|ref|XP_005021759.1|PREDICTED: codanin-1 [Anas platyrhynchos]	0	sp|Q8CC12|CDAN1_MOUSE	0	Codanin-1 OS=Mus musculus GN=Cdan1 PE=2 SV=2										GO:0005737;GO:0008156;GO:0031497;GO:0005634	cytoplasm|negative regulation of DNA replication|chromatin assembly|nucleus
TCONS_00004270	0.479272	-1.06108	0.865369	Down	4457	gi|45383642|ref|NP_989575.1|cryptochrome-2 [Gallus gallus] >gi|19550965|gb|AAK61386.1| cryptochrome 2 [Gallus gallus]	0	sp|Q8QG60|CRY2_CHICK	0	Cryptochrome-2 OS=Gallus gallus GN=CRY2 PE=2 SV=2	KOG0133	0	Deoxyribodipyrimidine photolyase/cryptochrome	ko04710	Circadian rhythm	1	K02295	CRY	cryptochrome	GO:0000122;GO:0003684;GO:0019901;GO:0006351;GO:0018298;GO:0003913;GO:0003697;GO:0005576;GO:0071949;GO:0032515;GO:0000988;GO:0019902;GO:0009881;GO:2000118;GO:0042752;GO:0006606;GO:0005634;GO:0007623;GO:0006281;GO:0005739	negative regulation of transcription from RNA polymerase II promoter|damaged DNA binding|protein kinase binding|transcription, DNA-templated|protein-chromophore linkage|DNA photolyase activity|single-stranded DNA binding|extracellular region|FAD binding|negative regulation of phosphoprotein phosphatase activity|protein binding transcription factor activity|phosphatase binding|photoreceptor activi…
TCONS_00004283	0.0404072	-4.62924	0.367846	Down	2986	gi|514721605|ref|XP_005014021.1|PREDICTED: cyclic AMP-responsive element-binding protein 3-like protein 1 [Anas platyrhynchos]	1.01e-121	sp|Q96BA8|CR3L1_HUMAN	2e-70	Cyclic AMP-responsive element-binding protein 3-like protein 1 OS=Homo sapiens GN=CREB3L1 PE=1 SV=1	KOG0709	5e-71	CREB/ATF family transcription factor	ko04022;ko04024;ko04151;ko04152;ko04668;ko05203;ko05215;ko05161;ko05016;ko05030;ko05031;ko05034;ko04261;ko04911;ko04915;ko04916;ko04918;ko04922;ko04962;ko04725;ko04728	cGMP - PKG signaling pathway|cAMP signaling pathway|PI3K-Akt signaling pathway|AMPK signaling pathway|TNF signaling pathway|Viral carcinogenesis|Prostate cancer|Hepatitis B|Huntington's disease|Cocaine addiction|Amphetamine addiction|Alcoholism|Adrenergic signaling in cardiomyocytes|Insulin secretion|Estrogen signaling pathway|Melanogenesis|Thyroid hormone synthesis|Glucagon signaling pathway|Vas…	21	K09048	CREB3	cyclic AMP-responsive element-binding protein 3	GO:0001077;GO:0030500;GO:0043565;GO:0003682;GO:0005634;GO:0005783	RNA polymerase II core promoter proximal region sequence-specific DNA binding transcription factor activity involved in positive regulation of transcription|regulation of bone mineralization|sequence-specific DNA binding|chromatin binding|nucleus|endoplasmic reticulum
TCONS_00004359	5.44026	2.44367	0.715326	Up	13017	gi|704290281|ref|XP_010175938.1|PREDICTED: alpha-(1,6)-fucosyltransferase isoform X2 [Caprimulgus carolinensis]	0	sp|Q5NVB3|FUT8_PONAB	2e-163	Alpha-(1,6)-fucosyltransferase OS=Pongo abelii GN=FUT8 PE=2 SV=1	KOG3705	1e-163	Glycoprotein 6-alpha-L-fucosyltransferase	ko05202;ko00510;ko00513;ko00533	Transcriptional misregulation in cancers|N-Glycan biosynthesis|Various types of N-glycan biosynthesis|Glycosaminoglycan biosynthesis - keratan sulfate	4	K00717	FUT8	glycoprotein 6-alpha-L-fucosyltransferase
TCONS_00004404	2.83024	1.50093	0.651805	Up	15272	gi|514759739|ref|XP_005022850.1|PREDICTED: nuclear anchorage protein 1-like isoform X6 [Anas platyrhynchos]	0	sp|Q14789|GOGB1_HUMAN	2e-175	Golgin subfamily B member 1 OS=Homo sapiens GN=GOLGB1 PE=1 SV=2	KOG4674	3e-65	Uncharacterized conserved coiled-coil protein
TCONS_00004457	2.35184	1.23379	0.783321	Up	1693	gi|514731625|ref|XP_005016408.1|PREDICTED: cAMP-dependent protein kinase inhibitor gamma [Anas platyrhynchos]	2.11e-40	sp|Q7YQJ3|IPKG_BOVIN	8e-16	cAMP-dependent protein kinase inhibitor gamma OS=Bos taurus GN=PKIG PE=3 SV=1										GO:0016301;GO:0016310;GO:0004862;GO:0006469	kinase activity|phosphorylation|cAMP-dependent protein kinase inhibitor activity|negative regulation of protein kinase activity
TCONS_00004467	2.24509	1.16677	1	Up	5348	gi|700363939|ref|XP_009926589.1|PREDICTED: protein kinase C-binding protein 1 isoform X2 [Haliaeetus albicilla] >gi|729743294|ref|XP_010567983.1| PREDICTED: protein kinase C-binding protein 1 isoform X2 [Haliaeetus leucocephalus]	0	sp|Q9ULU4|PKCB1_HUMAN	0	Protein kinase C-binding protein 1 OS=Homo sapiens GN=ZMYND8 PE=1 SV=2	KOG3612	0	PHD Zn-finger protein
TCONS_00004482	2.44084	1.28738	0.489513	Up	9311	gi|514731793|ref|XP_005016448.1|PREDICTED: phosphatidylinositol 3,4,5-trisphosphate-dependent Rac exchanger 1 protein isoform X2 [Anas platyrhynchos]	0	sp|Q8TCU6|PREX1_HUMAN	0	Phosphatidylinositol 3,4,5-trisphosphate-dependent Rac exchanger 1 protein OS=Homo sapiens GN=PREX1 PE=1 SV=3	KOG4428	1e-21	Inositol-polyphosphate 4-phosphatase	ko04062	Chemokine signaling pathway	1	K12365	PREX1	phosphatidylinositol-3,4,5-trisphosphate-dependent Rac exchanger 1 protein
TCONS_00004484	4.32237	2.11182	0.531114	Up	10675	gi|514731789|ref|XP_005016447.1|PREDICTED: phosphatidylinositol 3,4,5-trisphosphate-dependent Rac exchanger 1 protein isoform X1 [Anas platyrhynchos]	0	sp|Q8TCU6|PREX1_HUMAN	0	Phosphatidylinositol 3,4,5-trisphosphate-dependent Rac exchanger 1 protein OS=Homo sapiens GN=PREX1 PE=1 SV=3	KOG4428	7e-23	Inositol-polyphosphate 4-phosphatase	ko04062	Chemokine signaling pathway	1	K12365	PREX1	phosphatidylinositol-3,4,5-trisphosphate-dependent Rac exchanger 1 protein
TCONS_00004497	0.0480757	-4.37855	0.889003	Down	1087	gi|698386686|ref|XP_009819453.1|PREDICTED: transmembrane protein 189, partial [Gavia stellata]	3.23e-156	sp|A5PLL7|TM189_HUMAN	1e-141	Transmembrane protein 189 OS=Homo sapiens GN=TMEM189 PE=1 SV=3	KOG3011	2e-98	Ubiquitin-conjugating enzyme
TCONS_00004499	10.8855	3.44434	0.601393	Up	2457	gi|698386686|ref|XP_009819453.1|PREDICTED: transmembrane protein 189, partial [Gavia stellata]	4.15e-151	sp|A5PLL7|TM189_HUMAN	3e-135	Transmembrane protein 189 OS=Homo sapiens GN=TMEM189 PE=1 SV=3	KOG3011	3e-93	Ubiquitin-conjugating enzyme
TCONS_00004542	0.021418	-5.54503	0.904357	Down	4783
TCONS_00004552	1.80377	0.851015	1	Up	6014	gi|483523827|gb|EOB08012.1|Zinc finger protein 217, partial [Anas platyrhynchos]	0	sp|O75362|ZN217_HUMAN	0	Zinc finger protein 217 OS=Homo sapiens GN=ZNF217 PE=1 SV=1	KOG1721	0	FOG: Zn-finger							GO:0046872;GO:0045892;GO:0000118;GO:0044212	metal ion binding|negative regulation of transcription, DNA-templated|histone deacetylase complex|transcription regulatory region DNA binding
TCONS_00004553	1.88323	0.913212	1	Up	6091	gi|483523827|gb|EOB08012.1|Zinc finger protein 217, partial [Anas platyrhynchos]	0	sp|O75362|ZN217_HUMAN	0	Zinc finger protein 217 OS=Homo sapiens GN=ZNF217 PE=1 SV=1	KOG1721	0	FOG: Zn-finger							GO:0046872;GO:0045892;GO:0000118;GO:0044212	metal ion binding|negative regulation of transcription, DNA-templated|histone deacetylase complex|transcription regulatory region DNA binding
TCONS_00004565	2.24517	1.16683	0.423932	Up	8632	gi|514706805|ref|XP_005010478.1|PREDICTED: formin-H-like [Anas platyrhynchos]	0	sp|Q54N00|FORH_DICDI	1e-24	Formin-H OS=Dictyostelium discoideum GN=forH PE=1 SV=1	KOG1924	8e-22	RhoA GTPase effector DIA/Diaphanous							GO:0005543	phospholipid binding
TCONS_00004566	2.14675	1.10215	0.579031	Up	5513	gi|514706805|ref|XP_005010478.1|PREDICTED: formin-H-like [Anas platyrhynchos]	0	sp|Q54N00|FORH_DICDI	2e-23	Formin-H OS=Dictyostelium discoideum GN=forH PE=1 SV=1	KOG1924	2e-22	RhoA GTPase effector DIA/Diaphanous							GO:0005543	phospholipid binding
TCONS_00004567	2.62127	1.39027	0.268293	Up	2282	gi|514706805|ref|XP_005010478.1|PREDICTED: formin-H-like [Anas platyrhynchos]	0	sp|Q54PI9|FORI_DICDI	1e-21	Formin-I OS=Dictyostelium discoideum GN=forI PE=1 SV=1	KOG1924	4e-19	RhoA GTPase effector DIA/Diaphanous							GO:0005543	phospholipid binding
TCONS_00004571	0.403131	-1.31068	0.471082	Down	3558	gi|514706959|ref|XP_005010531.1|PREDICTED: bone morphogenetic protein 7, partial [Anas platyrhynchos]	0	sp|P23359|BMP7_MOUSE	0	Bone morphogenetic protein 7 OS=Mus musculus GN=Bmp7 PE=1 SV=2	KOG3900	0	Transforming growth factor beta, bone morphogenetic protein and related proteins	ko04350;ko04390;ko04060	TGF-beta signaling pathway|Hippo signaling pathway|Cytokine-cytokine receptor interaction	3	K16621	BMP7	bone morphogenetic protein 7	GO:0043065;GO:0030326;GO:1900106;GO:0030501;GO:0050768;GO:0045665;GO:0072133;GO:0007411;GO:0045669;GO:0048754;GO:0042475;GO:0045892;GO:0001707;GO:0008083;GO:0072134;GO:0060445;GO:0009880;GO:0005615;GO:0045839;GO:1900006;GO:0060272;GO:0060395;GO:0030509;GO:0045944;GO:0040007;GO:0070487;GO:0060686;GO:0043407;GO:0072125;GO:0060687;GO:0045666;GO:0001657;GO:0048762;GO:0072040;GO:0072136;GO:0030855;GO:…	positive regulation of apoptotic process|embryonic limb morphogenesis|positive regulation of hyaluranon cable assembly|positive regulation of bone mineralization|negative regulation of neurogenesis|negative regulation of neuron differentiation|metanephric mesenchyme morphogenesis|axon guidance|positive regulation of osteoblast differentiation|branching morphogenesis of an epithelial tube|odontoge…
TCONS_00004581	0.392305	-1.34995	1	Down	3587	gi|514706767|ref|XP_005010460.1|PREDICTED: protein APCDD1-like [Anas platyrhynchos]	0	sp|Q8NCL9|APCDL_HUMAN	0	Protein APCDD1-like OS=Homo sapiens GN=APCDD1L PE=2 SV=1
TCONS_00004586	9.42831	3.237	0.0504651	Up	2928	gi|675635599|ref|XP_008946613.1|PREDICTED: tubulin beta-6 chain [Merops nubicus]	0	sp|P09207|TBB6_CHICK	0	Tubulin beta-6 chain OS=Gallus gallus PE=1 SV=1	KOG1375	0	Beta tubulin	ko04540;ko04145;ko05130	Gap junction|Phagosome|Pathogenic Escherichia coli infection	3	K07375	TUBB	tubulin beta
TCONS_00004597	0.209213	-2.25696	1	Down	3830	gi|700395156|ref|XP_009938151.1|PREDICTED: desumoylating isopeptidase 2-like [Opisthocomus hoazin]	1.47e-86	sp|Q6DC39|DESI2_DANRE	2e-75	Desumoylating isopeptidase 2 OS=Danio rerio GN=desi2 PE=2 SV=1	KOG0324	2e-66	Uncharacterized conserved protein
TCONS_00004625	0.284238	-1.81483	0.492749	Down	6238	gi|514754911|ref|XP_005021719.1|PREDICTED: ELM2 and SANT domain-containing protein 1 [Anas platyrhynchos]	1.5e-129	sp|Q6PJG2|EMSA1_HUMAN	6e-59	ELM2 and SANT domain-containing protein 1 OS=Homo sapiens GN=ELMSAN1 PE=1 SV=2	KOG4167	2e-24	Predicted DNA-binding protein, contains SANT and ELM2 domains
TCONS_00004646	8.95305	3.16238	0.419216	Up	6073	gi|514755023|ref|XP_005021743.1|PREDICTED: neutral alpha-glucosidase C isoform X1 [Anas platyrhynchos]	0	sp|Q8TET4|GANC_HUMAN	0	Neutral alpha-glucosidase C OS=Homo sapiens GN=GANC PE=2 SV=3	KOG1066	0	Glucosidase II catalytic (alpha) subunit and related enzymes, glycosyl hydrolase family 31	ko00052;ko00500	Galactose metabolism|Starch and sucrose metabolism	2	K12317	GANC	neutral alpha-glucosidase C	GO:0030246;GO:0005975;GO:0004553	carbohydrate binding|carbohydrate metabolic process|hydrolase activity, hydrolyzing O-glycosyl compounds
TCONS_00004683	3.14303	1.65216	1	Up	15658	gi|514787130|ref|XP_005029189.1|PREDICTED: MAX gene-associated protein isoform X7 [Anas platyrhynchos]	0	sp|Q8IWI9|MGAP_HUMAN	0	MAX gene-associated protein OS=Homo sapiens GN=MGA PE=1 SV=3	KOG3585	0	TBX2 and related T-box transcription factors
TCONS_00004715	0.301314	-1.73066	0.671108	Down	8526	gi|483492640|gb|EOA93290.1|Vacuolar protein sorting-associated protein 18-like protein, partial [Anas platyrhynchos]	0	sp|P59015|VPS18_DANRE	0	Vacuolar protein sorting-associated protein 18 homolog OS=Danio rerio GN=vps18 PE=2 SV=2	KOG2034	0	Vacuolar sorting protein PEP3/VPS18							GO:0005769;GO:0005884;GO:0003779;GO:0007032;GO:0016192;GO:0006886;GO:0007040;GO:0030897;GO:0008270	early endosome|actin filament|actin binding|endosome organization|vesicle-mediated transport|intracellular protein transport|lysosome organization|HOPS complex|zinc ion binding
TCONS_00004794	1.82446	0.867468	0.904507	Up	1572	gi|690457694|ref|XP_009327986.1|PREDICTED: transcription factor PU.1 [Pygoscelis adeliae] >gi|697030863|ref|XP_009577498.1| PREDICTED: transcription factor PU.1 isoform X2 [Fulmarus glacialis] >gi|699637882|ref|XP_009893946.1| PREDICTED: transcription factor PU.1 isoform X2 [Charadrius vociferus] >gi|700421639|ref|XP_009949078.1| PREDICTED: transcription factor PU.1 isoform X2 [Leptosomus discolo…	4.72e-174	sp|Q6PKU1|SPI1_PIG	3e-149	Transcription factor PU.1 OS=Sus scrofa GN=SPI1 PE=2 SV=1	KOG3805	5e-143	ERG and related ETS transcription factors	ko05200;ko05202;ko05221;ko05166;ko05169;ko04380	Pathways in cancer|Transcriptional misregulation in cancers|Acute myeloid leukemia|HTLV-I infection|Epstein-Barr virus infection|Osteoclast differentiation	6	K09438	SPI1	transcription factor PU.1
TCONS_00004862	2.87523	1.52368	0.830524	Up	10986	gi|514784202|ref|XP_005028494.1|PREDICTED: alpha-ketoglutarate-dependent dioxygenase alkB homolog 3 [Anas platyrhynchos]	1.02e-166	sp|Q96Q83|ALKB3_HUMAN	5e-123	Alpha-ketoglutarate-dependent dioxygenase alkB homolog 3 OS=Homo sapiens GN=ALKBH3 PE=1 SV=1
TCONS_00004872	0.265532	-1.91304	0.64727	Down	4844	gi|514710583|ref|XP_005011395.1|PREDICTED: uncharacterized protein C11orf74 homolog [Anas platyrhynchos]	1.01e-127	sp|Q9CQI4|CK074_MOUSE	1e-34	Uncharacterized protein C11orf74 homolog OS=Mus musculus GN=Nwc PE=2 SV=1
TCONS_00004874	0.286269	-1.80455	0.799059	Down	4949	gi|514710583|ref|XP_005011395.1|PREDICTED: uncharacterized protein C11orf74 homolog [Anas platyrhynchos]	3.39e-127	sp|Q9CQI4|CK074_MOUSE	1e-34	Uncharacterized protein C11orf74 homolog OS=Mus musculus GN=Nwc PE=2 SV=1
TCONS_00004887	0.236253	-2.08159	0.575445	Down	4936	gi|483522743|gb|EOB07333.1|Low-density lipoprotein receptor class A domain-containing protein 3, partial [Anas platyrhynchos]	3.65e-164	sp|Q86YD5|LRAD3_HUMAN	9e-123	Low-density lipoprotein receptor class A domain-containing protein 3 OS=Homo sapiens GN=LDLRAD3 PE=2 SV=3	KOG1215	7e-24	Low-density lipoprotein receptors containing Ca2+-binding EGF-like domains
TCONS_00004895	0.0861602	-3.53684	0.234484	Down	3405	gi|677230447|gb|KFP52635.1|hypothetical protein N323_03669, partial [Cathartes aura]	6.99e-51				KOG1075	3e-08	FOG: Reverse transcriptase
TCONS_00004921	0.432893	-1.20792	1	Down	3400	gi|514759693|ref|XP_005022839.1|PREDICTED: src substrate protein p85-like isoform X3 [Anas platyrhynchos]	0	sp|Q01406|SRC8_CHICK	0	Src substrate protein p85 OS=Gallus gallus GN=CTTN1 PE=1 SV=1	KOG3655	6e-18	Drebrins and related actin binding proteins	ko04530;ko05205;ko05100;ko05130;ko05131	Tight junction|Proteoglycans in cancer|Bacterial invasion of epithelial cells|Pathogenic Escherichia coli infection|Shigellosis	5	K06106	CTTN, EMS1	cortactin
TCONS_00005029	0	#NAME?	1	Down	233
TCONS_00005123	4.3649	2.12595	0.140617	Up	4201	gi|483506871|gb|EOA97712.1|Rho GDP-dissociation inhibitor 2, partial [Anas platyrhynchos]	1.84e-131	sp|Q9TU03|GDIR2_BOVIN	5e-128	Rho GDP-dissociation inhibitor 2 OS=Bos taurus GN=ARHGDIB PE=2 SV=3	KOG3205	3e-123	Rho GDP-dissociation inhibitor	ko04962;ko04722	Vasopressin-regulated water reabsorption|Neurotrophin signaling pathway	2	K12462	ARHGDI, RHOGDI	Rho GDP-dissociation inhibitor	GO:0005737;GO:0005094	cytoplasm|Rho GDP-dissociation inhibitor activity
TCONS_00005126	0.272006	-1.87829	1	Down	1643	gi|514767134|ref|XP_005024619.1|PREDICTED: osteocalcin-2-like [Anas platyrhynchos]	4.66e-49	sp|P02822|OSTCN_CHICK	6e-07	Osteocalcin OS=Gallus gallus GN=BGLAP PE=1 SV=2
TCONS_00005136	0.0207664	-5.58961	0.385435	Down	6027	gi|483521743|gb|EOB06700.1|Putative ATP-dependent RNA helicase DDX47, partial [Anas platyrhynchos]	0	sp|Q9H0S4|DDX47_HUMAN	0	Probable ATP-dependent RNA helicase DDX47 OS=Homo sapiens GN=DDX47 PE=1 SV=1	KOG0330	0	ATP-dependent RNA helicase							GO:0003676;GO:0005730;GO:0006364;GO:0008026;GO:0008380;GO:0008625;GO:0005524	nucleic acid binding|nucleolus|rRNA processing|ATP-dependent helicase activity|RNA splicing|extrinsic apoptotic signaling pathway via death domain receptors|ATP binding
TCONS_00005173	8.12615	3.02257	1	Up	6861	gi|326912058|ref|XP_003202371.1|PREDICTED: transcription factor 20 isoform X3 [Meleagris gallopavo]	0	sp|Q9UGU0|TCF20_HUMAN	0	Transcription factor 20 OS=Homo sapiens GN=TCF20 PE=1 SV=3	KOG1084	1e-54	Transcription factor TCF20							GO:0008270	zinc ion binding
TCONS_00005189	1.91678	0.938682	0.782043	Up	1854	gi|704502478|ref|XP_010078315.1|PREDICTED: NHP2-like protein 1 [Pterocles gutturalis]	8.08e-69	sp|Q5XH16|NH2L1_XENLA	1e-65	NHP2-like protein 1 OS=Xenopus laevis GN=nhp2l1 PE=2 SV=1	KOG3387	5e-64	60S ribosomal protein 15.5kD/SNU13, NHP2/L7A family (includes ribonuclease P subunit p38), involved in splicing	ko03040;ko03008	Spliceosome|Ribosome biogenesis in eukaryotes	2	K12845	SNU13, NHP2L	U4/U6 small nuclear ribonucleoprotein SNU13	GO:0005730;GO:0003723;GO:0030529;GO:0042254	nucleolus|RNA binding|ribonucleoprotein complex|ribosome biogenesis
TCONS_00005203	0.392265	-1.3501	1	Down	1184	gi|499012071|ref|XP_004557634.1|PREDICTED: PHD finger-like domain-containing protein 5A-like [Maylandia zebra]	6.85e-51	sp|P83871|PHF5A_RAT	1e-58	PHD finger-like domain-containing protein 5A OS=Rattus norvegicus GN=Phf5a PE=2 SV=1	KOG1705	3e-59	Uncharacterized conserved protein, contains CXXC motifs	ko03040	Spliceosome	1	K12834	PHF5A	PHD finger-like domain-containing protein 5A	GO:0045893;GO:0016363;GO:0005730;GO:0005686;GO:0000398;GO:0016607;GO:0003677;GO:0005515;GO:0003700;GO:0005689;GO:0006351	positive regulation of transcription, DNA-templated|nuclear matrix|nucleolus|U2 snRNP|mRNA splicing, via spliceosome|nuclear speck|DNA binding|protein binding|sequence-specific DNA binding transcription factor activity|U12-type spliceosomal complex|transcription, DNA-templated
TCONS_00005292	0.328403	-1.60646	0.65835	Down	1843	gi|483503782|gb|EOA96217.1|Carboxypeptidase M, partial [Anas platyrhynchos]	0	sp|P14384|CBPM_HUMAN	0	Carboxypeptidase M OS=Homo sapiens GN=CPM PE=1 SV=2	KOG2649	0	Zinc carboxypeptidase							GO:0006508;GO:0004181;GO:0008270	proteolysis|metallocarboxypeptidase activity|zinc ion binding
TCONS_00005297	19.4748	4.28354	0.490002	Up	4358	gi|514776379|ref|XP_005026806.1|PREDICTED: nuclear protein MDM1 [Anas platyrhynchos]	0	sp|Q5ZMW6|MDM1_CHICK	0	Nuclear protein MDM1 OS=Gallus gallus GN=MDM1 PE=2 SV=1
TCONS_00005330	11.7485	3.55441	0.230206	Up	4368	gi|514705819|ref|XP_005010003.1|PREDICTED: sodium-coupled neutral amino acid transporter 4 isoform X1 [Anas platyrhynchos] >gi|514705821|ref|XP_005010004.1| PREDICTED: sodium-coupled neutral amino acid transporter 4 isoform X2 [Anas platyrhynchos] >gi|483524360|gb|EOB08367.1| Sodium-coupled neutral amino acid transporter 4, partial [Anas platyrhynchos]	0	sp|Q5RE87|S38A4_PONAB	0	Sodium-coupled neutral amino acid transporter 4 OS=Pongo abelii GN=SLC38A4 PE=2 SV=1	KOG1305	0	Amino acid transporter protein
TCONS_00005335	2.05341	1.03802	1	Up	8208	gi|514705823|ref|XP_005010005.1|PREDICTED: sodium-coupled neutral amino acid transporter 1 isoform X1 [Anas platyrhynchos]	0	sp|Q9H2H9|S38A1_HUMAN	0	Sodium-coupled neutral amino acid transporter 1 OS=Homo sapiens GN=SLC38A1 PE=1 SV=1	KOG1305	0	Amino acid transporter protein	ko04724;ko04727	Glutamatergic synapse|GABAergic synapse	2	K14990	SLC38A1, SNAT1, GLNT	solute carrier family 38 (sodium-coupled neutral amino acid transporter), member 1
TCONS_00005339	45.6412	5.51227	1	Up	2217	gi|197100279|ref|NP_001127036.1|sodium-coupled neutral amino acid transporter 1 [Pongo abelii] >gi|75054688|sp|Q5R443.1|S38A1_PONAB RecName: Full=Sodium-coupled neutral amino acid transporter 1; AltName: Full=Amino acid transporter A1; AltName: Full=N-system amino acid transporter 2; AltName: Full=Solute carrier family 38 member 1; AltName: Full=System A amino acid transporter 1; AltName: Full=Sy…	4.67e-07	sp|Q5R443|S38A1_PONAB	1e-08	Sodium-coupled neutral amino acid transporter 1 OS=Pongo abelii GN=SLC38A1 PE=2 SV=1	KOG1305	8e-09	Amino acid transporter protein	ko04724;ko04727	Glutamatergic synapse|GABAergic synapse	2	K14990	SLC38A1, SNAT1, GLNT	solute carrier family 38 (sodium-coupled neutral amino acid transporter), member 1
TCONS_00005340	2.05361	1.03816	0.983116	Up	8953	gi|514705823|ref|XP_005010005.1|PREDICTED: sodium-coupled neutral amino acid transporter 1 isoform X1 [Anas platyrhynchos]	8.77e-117	sp|Q5R443|S38A1_PONAB	9e-105	Sodium-coupled neutral amino acid transporter 1 OS=Pongo abelii GN=SLC38A1 PE=2 SV=1	KOG1305	2e-105	Amino acid transporter protein	ko04724;ko04727	Glutamatergic synapse|GABAergic synapse	2	K14990	SLC38A1, SNAT1, GLNT	solute carrier family 38 (sodium-coupled neutral amino acid transporter), member 1
TCONS_00005366	0.370164	-1.43376	0.365995	Down	4409	gi|514705858|ref|XP_005010022.1|PREDICTED: twinfilin-1 [Anas platyrhynchos]	0	sp|Q5R7N2|TWF1_PONAB	0	Twinfilin-1 OS=Pongo abelii GN=TWF1 PE=2 SV=1	KOG1747	0	Protein tyrosine kinase 9/actin monomer-binding protein							GO:0030175;GO:0003785;GO:0032587;GO:0051016;GO:0030016;GO:0042989;GO:0005546;GO:0004713;GO:0005911;GO:0015629;GO:0048471	filopodium|actin monomer binding|ruffle membrane|barbed-end actin filament capping|myofibril|sequestering of actin monomers|phosphatidylinositol-4,5-bisphosphate binding|protein tyrosine kinase activity|cell-cell junction|actin cytoskeleton|perinuclear region of cytoplasm
TCONS_00005389	2.33811	1.22534	1	Up	6847	gi|704245419|ref|XP_010146155.1|PREDICTED: dnaJ homolog subfamily B member 9 [Eurypyga helias]	2.56e-129	sp|Q9QYI6|DNJB9_MOUSE	1e-97	DnaJ homolog subfamily B member 9 OS=Mus musculus GN=Dnajb9 PE=1 SV=2	KOG0714	2e-92	Molecular chaperone (DnaJ superfamily)
TCONS_00005393	0.122789	-3.02575	0.920322	Down	3582	gi|483506885|gb|EOA97726.1|Retinal cone rhodopsin-sensitive cGMP 3',5'-cyclic phosphodiesterase subunit gamma, partial [Anas platyrhynchos]	5.71e-41	sp|P61250|CNCG_RAT	5e-33	Retinal cone rhodopsin-sensitive cGMP 3',5'-cyclic phosphodiesterase subunit gamma OS=Rattus norvegicus GN=Pde6h PE=3 SV=1				ko00230	Purine metabolism	1	K13760	PDE6H	retinal cone rhodopsin-sensitive cGMP 3',5'-cyclic phosphodiesterase subunit gamma	GO:0045742;GO:0004114;GO:0007601;GO:0045745;GO:0030553;GO:0000187	positive regulation of epidermal growth factor receptor signaling pathway|3',5'-cyclic-nucleotide phosphodiesterase activity|visual perception|positive regulation of G-protein coupled receptor protein signaling pathway|cGMP binding|activation of MAPK activity
TCONS_00005394	0.381175	-1.39147	0.719547	Down	3694	gi|697847007|ref|XP_009643873.1|PREDICTED: retinal cone rhodopsin-sensitive cGMP 3',5'-cyclic phosphodiesterase subunit gamma [Egretta garzetta]	3.03e-47	sp|P61250|CNCG_RAT	5e-33	Retinal cone rhodopsin-sensitive cGMP 3',5'-cyclic phosphodiesterase subunit gamma OS=Rattus norvegicus GN=Pde6h PE=3 SV=1				ko00230	Purine metabolism	1	K13760	PDE6H	retinal cone rhodopsin-sensitive cGMP 3',5'-cyclic phosphodiesterase subunit gamma	GO:0045742;GO:0004114;GO:0007601;GO:0045745;GO:0030553;GO:0000187	positive regulation of epidermal growth factor receptor signaling pathway|3',5'-cyclic-nucleotide phosphodiesterase activity|visual perception|positive regulation of G-protein coupled receptor protein signaling pathway|cGMP binding|activation of MAPK activity
TCONS_00005405	0.287435	-1.79869	1	Down	5724	gi|514714139|ref|XP_005012237.1|PREDICTED: germ cell-specific gene 1 protein isoform X1 [Anas platyrhynchos]	0	sp|Q2KHT4|GSG1_HUMAN	3e-106	Germ cell-specific gene 1 protein OS=Homo sapiens GN=GSG1 PE=2 SV=2
TCONS_00005422	1.99178	0.994055	0.913312	Up	2427	gi|514784342|ref|XP_005028527.1|PREDICTED: LOW QUALITY PROTEIN: sterol regulatory element-binding protein 2 [Anas platyrhynchos]	0	sp|Q12772|SRBP2_HUMAN	0	Sterol regulatory element-binding protein 2 OS=Homo sapiens GN=SREBF2 PE=1 SV=2	KOG2588	0	Predicted DNA-binding protein							GO:0046983	protein dimerization activity
TCONS_00005492	2.00741	1.00534	0.686063	Up	8366	gi|118082329|ref|XP_001233648.1|PREDICTED: ras-related protein Rab-21 [Gallus gallus]	1.96e-128	sp|Q9UL25|RAB21_HUMAN	7e-125	Ras-related protein Rab-21 OS=Homo sapiens GN=RAB21 PE=1 SV=3	KOG0088	2e-125	GTPase Rab21, small G protein superfamily							GO:0030659;GO:0000139;GO:0005515;GO:0005525;GO:0015031;GO:0005789;GO:0006184;GO:0007264;GO:0032154;GO:0019003;GO:0003924;GO:0031901	cytoplasmic vesicle membrane|Golgi membrane|protein binding|GTP binding|protein transport|endoplasmic reticulum membrane|GTP catabolic process|small GTPase mediated signal transduction|cleavage furrow|GDP binding|GTPase activity|early endosome membrane
TCONS_00005541	4.29115	2.10136	0.526469	Up	3331	gi|514776387|ref|XP_005026808.1|PREDICTED: DNA helicase B [Anas platyrhynchos]	0	sp|Q8NG08|HELB_HUMAN	0	DNA helicase B OS=Homo sapiens GN=HELB PE=1 SV=2	KOG0792	4e-21	Protein tyrosine phosphatase PTPMEG, contains FERM domain							GO:0004003;GO:0006269	ATP-dependent DNA helicase activity|DNA replication, synthesis of RNA primer
TCONS_00005542	1.93725	0.954008	1	Up	4437	gi|514776387|ref|XP_005026808.1|PREDICTED: DNA helicase B [Anas platyrhynchos]	4.63e-173	sp|Q8NG08|HELB_HUMAN	1e-69	DNA helicase B OS=Homo sapiens GN=HELB PE=1 SV=2										GO:0004003;GO:0006269	ATP-dependent DNA helicase activity|DNA replication, synthesis of RNA primer
TCONS_00005549	3.1397	1.65063	0.914037	Up	3698	gi|701397375|ref|XP_009968028.1|PREDICTED: uncharacterized protein LOC104363300, partial [Tyto alba]	3.14e-66	sp|P52926|HMGA2_HUMAN	3e-28	High mobility group protein HMGI-C OS=Homo sapiens GN=HMGA2 PE=1 SV=1				ko05202;ko05206	Transcriptional misregulation in cancers|MicroRNAs in cancer	2	K09283	HMGA2	high mobility group AT-hook protein 2	GO:0043065;GO:0071141;GO:0042769;GO:0003131;GO:0007095;GO:0006284;GO:2001038;GO:2000679;GO:0048712;GO:0035497;GO:0007067;GO:0051575;GO:0035978;GO:0031052;GO:0035019;GO:2000648;GO:0043392;GO:0071158;GO:0031492;GO:0002062;GO:2000685;GO:0048333;GO:0008134;GO:0007283;GO:0000988;GO:0090402;GO:0060123;GO:0035985;GO:0001837;GO:0035986;GO:2000774;GO:0035988;GO:0001077;GO:2000036;GO:0060613;GO:0045944;GO:…	positive regulation of apoptotic process|SMAD protein complex|DNA damage response, detection of DNA damage|mesodermal-endodermal cell signaling|mitotic G2 DNA damage checkpoint|base-excision repair|regulation of cellular response to drug|positive regulation of transcription regulatory region DNA binding|negative regulation of astrocyte differentiation|cAMP response element binding|mitotic nuclear…
TCONS_00005563	2.20661	1.14183	0.620739	Up	5177	gi|514788421|ref|XP_005029507.1|PREDICTED: serine/threonine-protein kinase TBK1 [Anas platyrhynchos]	0	sp|Q9UHD2|TBK1_HUMAN	0	Serine/threonine-protein kinase TBK1 OS=Homo sapiens GN=TBK1 PE=1 SV=1	KOG4250	0	TANK binding protein kinase TBK1	ko04014;ko05160;ko05161;ko05162;ko05164;ko05168;ko05169;ko04620;ko04622;ko04623	Ras signaling pathway|Hepatitis C|Hepatitis B|Measles|Influenza A|Herpes simplex infection|Epstein-Barr virus infection|Toll-like receptor signaling pathway|RIG-I-like receptor signaling pathway|Cytosolic DNA-sensing pathway	10	K05410	TBK1	TANK-binding kinase 1
TCONS_00005588	0.451389	-1.14756	0.525283	Down	10419	gi|700432211|ref|XP_009954930.1|PREDICTED: monocarboxylate transporter 2, partial [Leptosomus discolor]	3.98e-33	sp|O60669|MOT2_HUMAN	7e-12	Monocarboxylate transporter 2 OS=Homo sapiens GN=SLC16A7 PE=2 SV=2	KOG2504	8e-13	Monocarboxylate transporter							GO:0016021;GO:0015355	integral component of membrane|secondary active monocarboxylate transmembrane transporter activity
TCONS_00005589	0.537701	-0.895125	0.899362	Down	11085	gi|483522330|gb|EOB07089.1|Monocarboxylate transporter 2, partial [Anas platyrhynchos]	0	sp|O60669|MOT2_HUMAN	0	Monocarboxylate transporter 2 OS=Homo sapiens GN=SLC16A7 PE=2 SV=2	KOG2504	0	Monocarboxylate transporter							GO:0016021;GO:0015355	integral component of membrane|secondary active monocarboxylate transmembrane transporter activity
TCONS_00005590	0	#NAME?	1	Down	6977	gi|483522330|gb|EOB07089.1|Monocarboxylate transporter 2, partial [Anas platyrhynchos]	0	sp|O60669|MOT2_HUMAN	0	Monocarboxylate transporter 2 OS=Homo sapiens GN=SLC16A7 PE=2 SV=2	KOG2504	0	Monocarboxylate transporter							GO:0016021;GO:0015355	integral component of membrane|secondary active monocarboxylate transmembrane transporter activity
TCONS_00005592	0.387881	-1.36631	0.299906	Down	11192	gi|483522330|gb|EOB07089.1|Monocarboxylate transporter 2, partial [Anas platyrhynchos]	0	sp|O60669|MOT2_HUMAN	0	Monocarboxylate transporter 2 OS=Homo sapiens GN=SLC16A7 PE=2 SV=2	KOG2504	0	Monocarboxylate transporter							GO:0016021;GO:0015355	integral component of membrane|secondary active monocarboxylate transmembrane transporter activity
TCONS_00005620	41.2352	5.3658	0.197287	Up	2641	gi|514743968|ref|XP_005019087.1|PREDICTED: calcium-independent phospholipase A2-gamma isoform X1 [Anas platyrhynchos]	0	sp|Q5XTS1|PLPL8_RABIT	0	Calcium-independent phospholipase A2-gamma OS=Oryctolagus cuniculus GN=PNPLA8 PE=1 SV=1	KOG4231	0	Intracellular membrane-bound Ca2+-independent phospholipase A2							GO:0019369;GO:0043651;GO:0001516;GO:0047499;GO:0008219;GO:0046338;GO:0005778;GO:0050482;GO:0034638	arachidonic acid metabolic process|linoleic acid metabolic process|prostaglandin biosynthetic process|calcium-independent phospholipase A2 activity|cell death|phosphatidylethanolamine catabolic process|peroxisomal membrane|arachidonic acid secretion|phosphatidylcholine catabolic process
TCONS_00005631	0.0845031	-3.56485	0.284838	Down	4868	gi|726994232|ref|XP_010411846.1|PREDICTED: dedicator of cytokinesis protein 4 isoform X2 [Corvus cornix cornix]	0	sp|Q8N1I0|DOCK4_HUMAN	0	Dedicator of cytokinesis protein 4 OS=Homo sapiens GN=DOCK4 PE=1 SV=3	KOG1998	0	Signaling protein DOCK180	ko04015	Rap1 signaling pathway	1	K17697	DOCK4	dedicator of cytokinesis protein 4	GO:0005085;GO:0007264	guanyl-nucleotide exchange factor activity|small GTPase mediated signal transduction
TCONS_00005661	2.14059	1.09801	0.953535	Up	5709
TCONS_00005784	4.75429	2.24923	0.0184592	Up	9133	gi|514764116|ref|XP_005023898.1|PREDICTED: geranylgeranyl pyrophosphate synthase [Anas platyrhynchos]	0	sp|O95749|GGPPS_HUMAN	3e-169	Geranylgeranyl pyrophosphate synthase OS=Homo sapiens GN=GGPS1 PE=1 SV=1	KOG0777	7e-170	Geranylgeranyl pyrophosphate synthase/Polyprenyl synthetase	ko00900	Terpenoid backbone biosynthesis	1	K00804	GGPS1	geranylgeranyl diphosphate synthase, type III	GO:0004337;GO:0008299;GO:0004311	geranyltranstransferase activity|isoprenoid biosynthetic process|farnesyltranstransferase activity
TCONS_00005856	50.2543	5.65118	0.88404	Up	2467	gi|675632351|ref|XP_008944815.1|PREDICTED: zinc transporter 6-like, partial [Merops nubicus]	3.46e-54	sp|Q5ZIH3|ZNT6_CHICK	3e-52	Zinc transporter 6 OS=Gallus gallus GN=SLC30A6 PE=1 SV=1	KOG1484	3e-46	Putative Zn2+ transporter MSC2 (cation diffusion facilitator superfamily)
TCONS_00005916	3.90061	1.9637	0.573237	Up	4722	gi|529437900|ref|XP_005238709.1|PREDICTED: tight junction-associated protein 1 [Falco peregrinus] >gi|541970507|ref|XP_005439142.1| PREDICTED: tight junction-associated protein 1 [Falco cherrug]	0	sp|Q9DCD5|TJAP1_MOUSE	3e-179	Tight junction-associated protein 1 OS=Mus musculus GN=Tjap1 PE=1 SV=1				ko04530	Tight junction	1	K06105	TJP4, PILT	tight junction protein 4 (peripheral)
TCONS_00005923	0.175629	-2.50939	1	Down	1654	gi|726999910|ref|XP_010390168.1|PREDICTED: vascular endothelial growth factor A [Corvus cornix cornix]	3.97e-64	sp|P67965|VEGFA_COTJA	6e-67	Vascular endothelial growth factor A OS=Coturnix coturnix japonica GN=VEGFA PE=2 SV=1				ko04510;ko04014;ko04015;ko04066;ko04150;ko04151;ko04370;ko04060;ko05200;ko05205;ko05206;ko05211;ko05212;ko05219;ko05323	Focal adhesion|Ras signaling pathway|Rap1 signaling pathway|HIF-1 signaling pathway|mTOR signaling pathway|PI3K-Akt signaling pathway|VEGF signaling pathway|Cytokine-cytokine receptor interaction|Pathways in cancer|Proteoglycans in cancer|MicroRNAs in cancer|Renal cell carcinoma|Pancreatic cancer|Bladder cancer|Rheumatoid arthritis	15	K05448	VEGFA	vascular endothelial growth factor A
TCONS_00005929	0.430642	-1.21544	0.936077	Down	3011	gi|543725558|ref|XP_005503909.1|PREDICTED: vascular endothelial growth factor A [Columba livia]	4e-92	sp|P67965|VEGFA_COTJA	7e-101	Vascular endothelial growth factor A OS=Coturnix coturnix japonica GN=VEGFA PE=2 SV=1				ko04510;ko04014;ko04015;ko04066;ko04150;ko04151;ko04370;ko04060;ko05200;ko05205;ko05206;ko05211;ko05212;ko05219;ko05323	Focal adhesion|Ras signaling pathway|Rap1 signaling pathway|HIF-1 signaling pathway|mTOR signaling pathway|PI3K-Akt signaling pathway|VEGF signaling pathway|Cytokine-cytokine receptor interaction|Pathways in cancer|Proteoglycans in cancer|MicroRNAs in cancer|Renal cell carcinoma|Pancreatic cancer|Bladder cancer|Rheumatoid arthritis	15	K05448	VEGFA	vascular endothelial growth factor A	GO:0009986;GO:0033138;GO:0030949;GO:0060948;GO:0008201;GO:0060982;GO:0032147;GO:1900086;GO:0043406;GO:0030225;GO:0043184;GO:0008083;GO:0005161;GO:0002092;GO:0090037;GO:1901727;GO:0051781;GO:1900745;GO:0036303;GO:0090190;GO:0035148;GO:0001968;GO:0003347;GO:0003151;GO:0002575;GO:0048018;GO:0035767;GO:0043183;GO:0042802;GO:0032793;GO:0030141;GO:0060754;GO:0000122;GO:0031334;GO:0043154;GO:0001570;GO:…	cell surface|positive regulation of peptidyl-serine phosphorylation|positive regulation of vascular endothelial growth factor receptor signaling pathway|cardiac vascular smooth muscle cell development|heparin binding|coronary artery morphogenesis|activation of protein kinase activity|positive regulation of peptidyl-tyrosine autophosphorylation|positive regulation of MAP kinase activity|macrophage…
TCONS_00005936	0.333561	-1.58398	1	Down	4385	gi|363731827|ref|XP_419493.3|PREDICTED: transmembrane protein 63B isoform X4 [Gallus gallus]	0	sp|Q5T3F8|TM63B_HUMAN	0	Transmembrane protein 63B OS=Homo sapiens GN=TMEM63B PE=1 SV=1	KOG1134	0	Uncharacterized conserved protein							GO:0000166;GO:0016020	nucleotide binding|membrane
TCONS_00005937	0.328078	-1.60789	1	Down	4380	gi|363731827|ref|XP_419493.3|PREDICTED: transmembrane protein 63B isoform X4 [Gallus gallus]	0	sp|Q5T3F8|TM63B_HUMAN	0	Transmembrane protein 63B OS=Homo sapiens GN=TMEM63B PE=1 SV=1	KOG1134	0	Uncharacterized conserved protein							GO:0000166;GO:0016020	nucleotide binding|membrane
TCONS_00005945	0.454425	-1.13789	0.937217	Down	1828	gi|513175349|ref|XP_004935454.1|PREDICTED: uncharacterized protein LOC421441 isoform X6 [Gallus gallus]	1.34e-139	sp|Q01082|SPTB2_HUMAN	4e-12	Spectrin beta chain, non-erythrocytic 1 OS=Homo sapiens GN=SPTBN1 PE=1 SV=2	KOG0517	1e-24	Beta-spectrin
TCONS_00005985	0.410718	-1.28378	0.769976	Down	7071	gi|694634707|ref|XP_009476354.1|PREDICTED: disheveled-associated activator of morphogenesis 2-like, partial [Pelecanus crispus]	0	sp|Q86T65|DAAM2_HUMAN	2e-150	Disheveled-associated activator of morphogenesis 2 OS=Homo sapiens GN=DAAM2 PE=2 SV=3	KOG1922	3e-154	Rho GTPase effector BNI1 and related formins	ko04310	Wnt signaling pathway	1	K04512	DAAM	dishevelled associated activator of morphogenesis
TCONS_00005987	4.87955	2.28675	0.904872	Up	1584	gi|513177061|ref|XP_419473.4|PREDICTED: kanadaptin [Gallus gallus]	1.96e-132	sp|Q9BWU0|NADAP_HUMAN	1e-99	Kanadaptin OS=Homo sapiens GN=SLC4A1AP PE=1 SV=1	KOG1881	1e-98	Anion exchanger adaptor protein Kanadaptin, contains FHA domain							GO:0005634	nucleus
TCONS_00006015	Inf	Inf	0.0164197	Up	7166	gi|483524518|gb|EOB08463.1|hypothetical protein Anapl_08347 [Anas platyrhynchos]	1.2e-09
TCONS_00006016	6.3866	2.67505	0.531114	Up	7324	gi|483524518|gb|EOB08463.1|hypothetical protein Anapl_08347 [Anas platyrhynchos]	1.22e-09
TCONS_00006043	4.10807	2.03846	0.165902	Up	4855	gi|514794831|ref|XP_005031013.1|PREDICTED: pecanex-like protein 2 [Anas platyrhynchos]	0	sp|A6NKB5|PCX2_HUMAN	0	Pecanex-like protein 2 OS=Homo sapiens GN=PCNXL2 PE=2 SV=3	KOG3604	0	Pecanex							GO:0016021	integral component of membrane
TCONS_00006045	5.48123	2.4545	0.981237	Up	7736	gi|514794831|ref|XP_005031013.1|PREDICTED: pecanex-like protein 2 [Anas platyrhynchos]	0	sp|A6NKB5|PCX2_HUMAN	0	Pecanex-like protein 2 OS=Homo sapiens GN=PCNXL2 PE=2 SV=3	KOG3604	0	Pecanex							GO:0016021	integral component of membrane
TCONS_00006066	6.14422	2.61923	0.792819	Up	3534
TCONS_00006097	4.43066	2.14752	0.261872	Up	11117	gi|514764132|ref|XP_005023902.1|PREDICTED: lysosomal-trafficking regulator isoform X1 [Anas platyrhynchos]	0	sp|Q99698|LYST_HUMAN	0	Lysosomal-trafficking regulator OS=Homo sapiens GN=LYST PE=1 SV=3	KOG1786	0	Lysosomal trafficking regulator LYST and related BEACH and WD40 repeat proteins
TCONS_00006102	0.490266	-1.02836	0.67509	Down	15384	gi|514764158|ref|XP_005023909.1|PREDICTED: LOW QUALITY PROTEIN: nidogen-1 [Anas platyrhynchos]	0	sp|P14543|NID1_HUMAN	0	Nidogen-1 OS=Homo sapiens GN=NID1 PE=1 SV=3	KOG1214	0	Nidogen and related basement membrane protein proteins							GO:0005509;GO:0007160	calcium ion binding|cell-matrix adhesion
TCONS_00006109	3.9819	1.99346	0.39972	Up	7492	gi|677371040|gb|KFP97596.1|ERO1-like beta, partial [Haliaeetus albicilla]	9.04e-153	sp|Q8R2E9|ERO1B_MOUSE	6e-143	ERO1-like protein beta OS=Mus musculus GN=Ero1lb PE=2 SV=1	KOG2608	2e-143	Endoplasmic reticulum membrane-associated oxidoreductin involved in disulfide bond formation	ko04141	Protein processing in endoplasmic reticulum	1	K10976	ERO1LB	ERO1-like protein beta	GO:0005789;GO:0050660;GO:0016671;GO:0003756	endoplasmic reticulum membrane|flavin adenine dinucleotide binding|oxidoreductase activity, acting on a sulfur group of donors, disulfide as acceptor|protein disulfide isomerase activity
TCONS_00006119	0.0146805	-6.08995	0.493823	Down	1576	gi|514763134|ref|XP_005023664.1|PREDICTED: uncharacterized protein LOC101792586 isoform X4 [Anas platyrhynchos]	0
TCONS_00006198	2.35472	1.23556	1	Up	18696	gi|514729440|ref|XP_005015883.1|PREDICTED: zinc finger protein 318 [Anas platyrhynchos]	0	sp|Q5VUA4|ZN318_HUMAN	0	Zinc finger protein 318 OS=Homo sapiens GN=ZNF318 PE=1 SV=2	KOG3973	2e-157	Uncharacterized conserved glycine-rich protein
TCONS_00006221	2.80847	1.48979	0.882736	Up	4229	gi|514729369|ref|XP_005015864.1|PREDICTED: epoxide hydrolase 1-like [Anas platyrhynchos]	0	sp|P07687|HYEP_RAT	0	Epoxide hydrolase 1 OS=Rattus norvegicus GN=Ephx1 PE=1 SV=1	KOG2565	0	Predicted hydrolases or acyltransferases (alpha/beta hydrolase superfamily)	ko05204;ko00980;ko04976	Chemical carcinogenesis|Metabolism of xenobiotics by cytochrome P450|Bile secretion	3	K01253	EPHX1	microsomal epoxide hydrolase	GO:0033961	cis-stilbene-oxide hydrolase activity
TCONS_00006224	0.174248	-2.52078	0.550304	Down	3354	gi|694856972|ref|XP_009470101.1|PREDICTED: 28S ribosomal protein S18a, mitochondrial [Nipponia nippon] >gi|677543455|gb|KFR04760.1| hypothetical protein Y956_16406 [Nipponia nippon]	2.23e-89	sp|Q99N85|RT18A_MOUSE	6e-66	28S ribosomal protein S18a, mitochondrial OS=Mus musculus GN=Mrps18a PE=2 SV=1	KOG3162	2e-64	Mitochondrial/chloroplast ribosomal protein S18	ko03010	Ribosome	1	K02963	RP-S18, MRPS18, rpsR	small subunit ribosomal protein S18	GO:0005763;GO:0003735;GO:0006412	mitochondrial small ribosomal subunit|structural constituent of ribosome|translation
TCONS_00006263	3.73459	1.90095	0.165902	Up	6891	gi|701294315|ref|XP_010023143.1|PREDICTED: STAGA complex 65 subunit gamma isoform X2 [Nestor notabilis]	9.48e-178	sp|O94864|ST65G_HUMAN	1e-156	STAGA complex 65 subunit gamma OS=Homo sapiens GN=SUPT7L PE=1 SV=1
TCONS_00006278	0.179576	-2.47734	0.944425	Down	6681	gi|514733497|ref|XP_005016861.1|PREDICTED: ribokinase isoform X2 [Anas platyrhynchos]	3.17e-179	sp|Q9H477|RBSK_HUMAN	2e-131	Ribokinase OS=Homo sapiens GN=RBKS PE=1 SV=1	KOG2855	5e-132	Ribokinase	ko00030	Pentose phosphate pathway	1	K00852	rbsK, RBKS	ribokinase
TCONS_00006432	0.225839	-2.14664	0.850653	Down	6620	gi|514736593|ref|XP_005017572.1|PREDICTED: zinc finger protein GLI2 [Anas platyrhynchos]	0	sp|P10070|GLI2_HUMAN	0	Zinc finger protein GLI2 OS=Homo sapiens GN=GLI2 PE=1 SV=4	KOG1721	0	FOG: Zn-finger	ko04340;ko04390;ko05200;ko05217	Hedgehog signaling pathway|Hippo signaling pathway|Pathways in cancer|Basal cell carcinoma	4	K16798	GLI2	zinc finger protein GLI2	GO:0045893;GO:0046872;GO:0003677;GO:0003700;GO:0005737;GO:0005634;GO:0006351	positive regulation of transcription, DNA-templated|metal ion binding|DNA binding|sequence-specific DNA binding transcription factor activity|cytoplasm|nucleus|transcription, DNA-templated
TCONS_00006438	2.71041	1.43851	1	Up	2006	gi|514737726|ref|XP_005017629.1|PREDICTED: ELL-associated factor 2 [Anas platyrhynchos]	8.68e-127	sp|Q5ZHP7|EAF2_CHICK	6e-117	ELL-associated factor 2 OS=Gallus gallus GN=EAF2 PE=2 SV=1	KOG4795	4e-81	Protein associated with transcriptional elongation factor ELL							GO:0045893;GO:0006351;GO:0032783	positive regulation of transcription, DNA-templated|transcription, DNA-templated|ELL-EAF complex
TCONS_00006490	0.0383273	-4.70548	1	Down	3232	gi|514776834|ref|XP_005026920.1|PREDICTED: anion exchange protein 3 [Anas platyrhynchos]	0	sp|P16283|B3A3_MOUSE	0	Anion exchange protein 3 OS=Mus musculus GN=Slc4a3 PE=1 SV=2	KOG1172	0	Na+-independent Cl/HCO3 exchanger AE1 and related transporters (SLC4 family)							GO:0016021;GO:0005452	integral component of membrane|inorganic anion exchanger activity
TCONS_00006494	2.90964	1.54084	0.623204	Up	6155	gi|697486775|ref|XP_009674537.1|PREDICTED: unconventional myosin-X-like [Struthio camelus australis]	0	sp|D3ZJP6|MYO10_RAT	0	Unconventional myosin-X OS=Rattus norvegicus GN=Myo10 PE=1 SV=1	KOG4229	0	Myosin VII, myosin IXB and related myosins	ko04666	Fc gamma R-mediated phagocytosis	1	K12559	MYO10	myosin X
TCONS_00006518	19.6956	4.2998	0.495905	Up	3457	gi|514743612|ref|XP_005019003.1|PREDICTED: dehydrogenase/reductase SDR family member 9 isoform X1 [Anas platyrhynchos] >gi|514743616|ref|XP_005019004.1| PREDICTED: dehydrogenase/reductase SDR family member 9 isoform X2 [Anas platyrhynchos]	3.29e-77	sp|Q9BPW9|DHRS9_HUMAN	3e-42	Dehydrogenase/reductase SDR family member 9 OS=Homo sapiens GN=DHRS9 PE=1 SV=1	KOG1610	8e-43	Corticosteroid 11-beta-dehydrogenase and related short chain-type dehydrogenases	ko00830	Retinol metabolism	1	K11149	DHRS9	dehydrogenase/reductase SDR family member 9	GO:0030176;GO:0042904;GO:0004745;GO:0004022;GO:0047035;GO:0008209;GO:0042448	integral component of endoplasmic reticulum membrane|9-cis-retinoic acid biosynthetic process|retinol dehydrogenase activity|alcohol dehydrogenase (NAD) activity|testosterone dehydrogenase (NAD+) activity|androgen metabolic process|progesterone metabolic process
TCONS_00006579	0	#NAME?	0.65835	Down	2376	gi|704578686|ref|XP_010187762.1|PREDICTED: rap guanine nucleotide exchange factor 4 [Mesitornis unicolor]	0	sp|Q9Z1C7|RPGF4_RAT	0	Rap guanine nucleotide exchange factor 4 (Fragment) OS=Rattus norvegicus GN=Rapgef4 PE=2 SV=1	KOG2378	0	cAMP-regulated guanine nucleotide exchange factor	ko04015;ko04024;ko04261;ko04911;ko04670	Rap1 signaling pathway|cAMP signaling pathway|Adrenergic signaling in cardiomyocytes|Insulin secretion|Leukocyte transendothelial migration	5	K04351	RAPGEF4, EPAC2	Rap guanine nucleotide exchange factor 4
TCONS_00006641	Inf	Inf	0.239819	Up	3162
TCONS_00006680	0.0409506	-4.60997	0.414293	Down	7400	gi|731458292|ref|XP_010600698.1|PREDICTED: abl interactor 2 isoform X3 [Loxodonta africana]	5.84e-169	sp|P62484|ABI2_MOUSE	3e-136	Abl interactor 2 OS=Mus musculus GN=Abi2 PE=2 SV=1	KOG2546	6e-152	Abl interactor ABI-1, contains SH3 domain	ko04810	Regulation of actin cytoskeleton	1	K05751	ABI2	abl interactor 2	GO:0016477;GO:0030175;GO:0005829;GO:0070064;GO:0043010;GO:0018108;GO:0016358;GO:0005856;GO:0019900;GO:0030425;GO:0005913;GO:0007611;GO:0031625;GO:0008154;GO:0003677;GO:0030027;GO:0008093;GO:0017124	cell migration|filopodium|cytosol|proline-rich region binding|camera-type eye development|peptidyl-tyrosine phosphorylation|dendrite development|cytoskeleton|kinase binding|dendrite|cell-cell adherens junction|learning or memory|ubiquitin protein ligase binding|actin polymerization or depolymerization|DNA binding|lamellipodium|cytoskeletal adaptor activity|SH3 domain binding
TCONS_00006681	0.0818256	-3.6113	0.489513	Down	7577	gi|514733907|ref|XP_005016950.1|PREDICTED: abl interactor 2 [Anas platyrhynchos]	0	sp|P62484|ABI2_MOUSE	0	Abl interactor 2 OS=Mus musculus GN=Abi2 PE=2 SV=1	KOG2546	0	Abl interactor ABI-1, contains SH3 domain	ko04810	Regulation of actin cytoskeleton	1	K05751	ABI2	abl interactor 2	GO:0016477;GO:0030175;GO:0005829;GO:0070064;GO:0043010;GO:0018108;GO:0016358;GO:0005856;GO:0019900;GO:0030425;GO:0005913;GO:0007611;GO:0031625;GO:0008154;GO:0003677;GO:0030027;GO:0008093;GO:0017124	cell migration|filopodium|cytosol|proline-rich region binding|camera-type eye development|peptidyl-tyrosine phosphorylation|dendrite development|cytoskeleton|kinase binding|dendrite|cell-cell adherens junction|learning or memory|ubiquitin protein ligase binding|actin polymerization or depolymerization|DNA binding|lamellipodium|cytoskeletal adaptor activity|SH3 domain binding
TCONS_00006699	0.27794	-1.84715	0.537759	Down	7742	gi|483516413|gb|EOB03283.1|Partitioning-defective 3-like protein B, partial [Anas platyrhynchos]	0	sp|Q8TEW8|PAR3L_HUMAN	0	Partitioning defective 3 homolog B OS=Homo sapiens GN=PARD3B PE=1 SV=2	KOG3528	0	FOG: PDZ domain
TCONS_00006712	2.9624	1.56677	0.638854	Up	12019	gi|514733683|ref|XP_005016904.1|PREDICTED: DBF4-type zinc finger-containing protein 2 isoform X2 [Anas platyrhynchos]	0	sp|Q9HCK1|ZDBF2_HUMAN	1e-70	DBF4-type zinc finger-containing protein 2 OS=Homo sapiens GN=ZDBF2 PE=1 SV=3
TCONS_00006786	0.0138074	-6.17842	0.433146	Down	2088	gi|514736589|ref|XP_005017571.1|PREDICTED: kelch domain-containing protein 3-like isoform X7 [Anas platyrhynchos]	2.59e-140	sp|P80197|AFK_PHYPO	7e-06	Actin-fragmin kinase OS=Physarum polycephalum PE=1 SV=2
TCONS_00006797	2.20895	1.14336	0.917118	Up	10082	gi|514736617|ref|XP_005017578.1|PREDICTED: CLIP-associating protein 1 isoform X5 [Anas platyrhynchos]	0	sp|Q7Z460|CLAP1_HUMAN	0	CLIP-associating protein 1 OS=Homo sapiens GN=CLASP1 PE=1 SV=1	KOG2956	0	CLIP-associating protein
TCONS_00006810	2.27793	1.18772	0.990912	Up	3328	gi|514737722|ref|XP_005017628.1|PREDICTED: IQ calmodulin-binding motif-containing protein 1, partial [Anas platyrhynchos]	0	sp|Q15051|IQCB1_HUMAN	0	IQ calmodulin-binding motif-containing protein 1 OS=Homo sapiens GN=IQCB1 PE=1 SV=1	KOG0160	0	Myosin class V heavy chain
TCONS_00006812	0.364256	-1.45697	0.453931	Down	2992	gi|514737722|ref|XP_005017628.1|PREDICTED: IQ calmodulin-binding motif-containing protein 1, partial [Anas platyrhynchos]	0	sp|Q15051|IQCB1_HUMAN	0	IQ calmodulin-binding motif-containing protein 1 OS=Homo sapiens GN=IQCB1 PE=1 SV=1	KOG0160	0	Myosin class V heavy chain
TCONS_00006817	0.254708	-1.97308	0.307008	Down	6260	gi|697030368|ref|XP_009577224.1|PREDICTED: semaphorin-5B, partial [Fulmarus glacialis] >gi|679004538|gb|KFW05887.1| Semaphorin-5B, partial [Fulmarus glacialis]	3.05e-31	sp|Q9P283|SEM5B_HUMAN	3e-27	Semaphorin-5B OS=Homo sapiens GN=SEMA5B PE=2 SV=4	KOG3611	7e-28	Semaphorins	ko04360	Axon guidance	1	K06841	SEMA5	semaphorin 5	GO:0004872;GO:0016021;GO:0007275	receptor activity|integral component of membrane|multicellular organismal development
TCONS_00006827	9.2391	3.20775	0.559665	Up	6162	gi|698396464|ref|XP_009807685.1|PREDICTED: very-long-chain (3R)-3-hydroxyacyl-CoA dehydratase 2, partial [Gavia stellata]	5.66e-128	sp|Q6Y1H2|HACD2_HUMAN	4e-124	Very-long-chain (3R)-3-hydroxyacyl-[acyl-carrier protein] dehydratase 2 OS=Homo sapiens GN=PTPLB PE=1 SV=1	KOG3187	9e-125	Protein tyrosine phosphatase-like protein PTPLA (contains Pro instead of catalytic Arg)	ko00062;ko01040;ko01212	Fatty acid elongation|Biosynthesis of unsaturated fatty acids|Fatty acid metabolism	3	K10703	PHS1, PAS2	very-long-chain (3R)-3-hydroxyacyl-CoA dehydratase
TCONS_00006848	0.311109	-1.68451	0.81834	Down	9578	gi|514737639|ref|XP_005017609.1|PREDICTED: protein HEG homolog 1 isoform X6 [Anas platyrhynchos]	0	sp|Q6R8J2|HEG_DANRE	6e-95	Protein HEG OS=Danio rerio GN=heg PE=1 SV=1	KOG1216	8e-11	von Willebrand factor and related coagulation proteins
TCONS_00006864	2.34404	1.22899	0.724907	Up	10382	gi|514737667|ref|XP_005017616.1|PREDICTED: oxysterol-binding protein-related protein 11 [Anas platyrhynchos]	0	sp|Q9BXB4|OSB11_HUMAN	0	Oxysterol-binding protein-related protein 11 OS=Homo sapiens GN=OSBPL11 PE=1 SV=2	KOG2210	0	Oxysterol-binding protein
TCONS_00006951	0.0162897	-5.9399	0.93343	Down	7838	gi|514743581|ref|XP_005018995.1|PREDICTED: FAST kinase domain-containing protein 1 isoform X1 [Anas platyrhynchos] >gi|514743585|ref|XP_005018996.1| PREDICTED: FAST kinase domain-containing protein 1 isoform X2 [Anas platyrhynchos] >gi|514743588|ref|XP_005018997.1| PREDICTED: FAST kinase domain-containing protein 1 isoform X3 [Anas platyrhynchos] >gi|514743592|ref|XP_005018998.1| PREDICTED: FAST …	0	sp|Q28DE0|FAKD1_XENTR	0	FAST kinase domain-containing protein 1 OS=Xenopus tropicalis GN=fastkd1 PE=2 SV=1	KOG4441	3e-79	Proteins containing BTB/POZ and Kelch domains, involved in regulatory/signal transduction processes
TCONS_00006957	4.16513	2.05836	1	Up	4884	gi|514743581|ref|XP_005018995.1|PREDICTED: FAST kinase domain-containing protein 1 isoform X1 [Anas platyrhynchos] >gi|514743585|ref|XP_005018996.1| PREDICTED: FAST kinase domain-containing protein 1 isoform X2 [Anas platyrhynchos] >gi|514743588|ref|XP_005018997.1| PREDICTED: FAST kinase domain-containing protein 1 isoform X3 [Anas platyrhynchos] >gi|514743592|ref|XP_005018998.1| PREDICTED: FAST …	0	sp|Q28DE0|FAKD1_XENTR	0	FAST kinase domain-containing protein 1 OS=Xenopus tropicalis GN=fastkd1 PE=2 SV=1
TCONS_00006963	6.5929	2.72091	0.155706	Up	5176	gi|514743581|ref|XP_005018995.1|PREDICTED: FAST kinase domain-containing protein 1 isoform X1 [Anas platyrhynchos] >gi|514743585|ref|XP_005018996.1| PREDICTED: FAST kinase domain-containing protein 1 isoform X2 [Anas platyrhynchos] >gi|514743588|ref|XP_005018997.1| PREDICTED: FAST kinase domain-containing protein 1 isoform X3 [Anas platyrhynchos] >gi|514743592|ref|XP_005018998.1| PREDICTED: FAST …	0	sp|Q28DE0|FAKD1_XENTR	0	FAST kinase domain-containing protein 1 OS=Xenopus tropicalis GN=fastkd1 PE=2 SV=1
TCONS_00006986	2.85143	1.51168	0.584294	Up	6595	gi|514743515|ref|XP_005018983.1|PREDICTED: serine/threonine-protein kinase tousled-like 1 [Anas platyrhynchos]	0	sp|Q9UKI8|TLK1_HUMAN	0	Serine/threonine-protein kinase tousled-like 1 OS=Homo sapiens GN=TLK1 PE=1 SV=2	KOG1151	0	Tousled-like protein kinase							GO:0005524;GO:0005634;GO:0004674	ATP binding|nucleus|protein serine/threonine kinase activity
TCONS_00007007	0.406613	-1.29827	1	Down	2045	gi|699632714|ref|XP_009892841.1|PREDICTED: corepressor interacting with RBPJ 1 [Charadrius vociferus]	5.45e-52	sp|Q5ZI03|CIR1_CHICK	2e-50	Corepressor interacting with RBPJ 1 OS=Gallus gallus GN=CIR1 PE=2 SV=1	KOG3794	9e-49	CBF1-interacting corepressor CIR and related proteins	ko04330	Notch signaling pathway	1	K06066	CIR	CBF1 interacting corepressor	GO:0016607;GO:0008380;GO:0000118;GO:0006397;GO:0045892;GO:0006351	nuclear speck|RNA splicing|histone deacetylase complex|mRNA processing|negative regulation of transcription, DNA-templated|transcription, DNA-templated
TCONS_00007037	0.547302	-0.869591	1	Down	23664	gi|514719877|ref|XP_005013612.1|PREDICTED: nuclear factor erythroid 2-related factor 2 isoform X1 [Anas platyrhynchos]	0	sp|Q16236|NF2L2_HUMAN	0	Nuclear factor erythroid 2-related factor 2 OS=Homo sapiens GN=NFE2L2 PE=1 SV=3	KOG3863	0	bZIP transcription factor NRF1	ko04141	Protein processing in endoplasmic reticulum	1	K05638	NFE2L2, NRF2	nuclear factor erythroid 2-related factor 2	GO:0000785;GO:0036003;GO:1902176;GO:0071356;GO:0070301;GO:0010499;GO:0005829;GO:0043161;GO:0019904;GO:0016567;GO:0043565;GO:0005813;GO:0045995;GO:2000121;GO:2000352;GO:0001102;GO:0003700;GO:0030194;GO:0071499;GO:0005886;GO:0030968;GO:0005634;GO:2000379	chromatin|positive regulation of transcription from RNA polymerase II promoter in response to stress|negative regulation of oxidative stress-induced intrinsic apoptotic signaling pathway|cellular response to tumor necrosis factor|cellular response to hydrogen peroxide|proteasomal ubiquitin-independent protein catabolic process|cytosol|proteasome-mediated ubiquitin-dependent protein catabolic proc…
TCONS_00007046	0.278365	-1.84495	1	Down	416
TCONS_00007051	0.0199638	-5.64647	0.792819	Down	3764	gi|514719951|ref|XP_005013629.1|PREDICTED: SEC14 domain and spectrin repeat-containing protein 1 isoform X2 [Anas platyrhynchos]	0	sp|Q80UK0|SESD1_MOUSE	0	SEC14 domain and spectrin repeat-containing protein 1 OS=Mus musculus GN=Sestd1 PE=2 SV=1	KOG4240	7e-176	Multidomain protein, contains SPEC repeats, PH, SH3, and separate rac-specific and rho-specific guanine nucleotide exchange factor domains							GO:0005546;GO:0070273;GO:0043325;GO:0010314;GO:0070300;GO:0032266;GO:0080025;GO:0034704	phosphatidylinositol-4,5-bisphosphate binding|phosphatidylinositol-4-phosphate binding|phosphatidylinositol-3,4-bisphosphate binding|phosphatidylinositol-5-phosphate binding|phosphatidic acid binding|phosphatidylinositol-3-phosphate binding|phosphatidylinositol-3,5-bisphosphate binding|calcium channel complex
TCONS_00007052	0.246065	-2.02289	0.59955	Down	3779	gi|514719947|ref|XP_005013628.1|PREDICTED: SEC14 domain and spectrin repeat-containing protein 1 isoform X1 [Anas platyrhynchos]	0	sp|Q80UK0|SESD1_MOUSE	0	SEC14 domain and spectrin repeat-containing protein 1 OS=Mus musculus GN=Sestd1 PE=2 SV=1	KOG4240	8e-176	Multidomain protein, contains SPEC repeats, PH, SH3, and separate rac-specific and rho-specific guanine nucleotide exchange factor domains							GO:0005546;GO:0070273;GO:0043325;GO:0010314;GO:0070300;GO:0032266;GO:0080025;GO:0034704	phosphatidylinositol-4,5-bisphosphate binding|phosphatidylinositol-4-phosphate binding|phosphatidylinositol-3,4-bisphosphate binding|phosphatidylinositol-5-phosphate binding|phosphatidic acid binding|phosphatidylinositol-3-phosphate binding|phosphatidylinositol-3,5-bisphosphate binding|calcium channel complex
TCONS_00007080	0.334339	-1.58062	0.78855	Down	5200	gi|513193771|ref|XP_421961.4|PREDICTED: LOW QUALITY PROTEIN: ras-associated and pleckstrin homology domains-containing protein 1 [Gallus gallus]	0	sp|Q70E73|RAPH1_HUMAN	0	Ras-associated and pleckstrin homology domains-containing protein 1 OS=Homo sapiens GN=RAPH1 PE=1 SV=3	KOG3751	0	Growth factor receptor-bound proteins (GRB7, GRB10, GRB14)							GO:0007165;GO:0005543	signal transduction|phospholipid binding
TCONS_00007136	2.2399	1.16343	0.898709	Up	8863	gi|514733955|ref|XP_005016961.1|PREDICTED: pericentrin [Anas platyrhynchos]	0	sp|O95613|PCNT_HUMAN	0	Pericentrin OS=Homo sapiens GN=PCNT PE=1 SV=4	KOG4568	2e-29	Cytoskeleton-associated protein and related proteins
TCONS_00007250	0.389382	-1.36074	1	Down	367
TCONS_00007300	2.05993	1.04259	1	Up	4656	gi|514726593|ref|XP_005015200.1|PREDICTED: histone deacetylase 9 isoform X4 [Anas platyrhynchos]	0	sp|Q5ZKH6|HDAC9_CHICK	0	Histone deacetylase 9 OS=Gallus gallus GN=hdac9 PE=2 SV=1	KOG1343	0	Histone deacetylase complex, catalytic component HDA1	ko05203;ko05034	Viral carcinogenesis|Alcoholism	2	K11409	HDAC9	histone deacetylase 9	GO:0035097;GO:0097372;GO:0007507;GO:0000118;GO:0032041;GO:0000122;GO:0003714;GO:0048742;GO:0046970;GO:0046969;GO:0006351	histone methyltransferase complex|NAD-dependent histone deacetylase activity (H3-K18 specific)|heart development|histone deacetylase complex|NAD-dependent histone deacetylase activity (H3-K14 specific)|negative regulation of transcription from RNA polymerase II promoter|transcription corepressor activity|regulation of skeletal muscle fiber development|NAD-dependent histone deacetylase activity (H…
TCONS_00007302	2.38092	1.25152	0.803643	Up	4430	gi|514726593|ref|XP_005015200.1|PREDICTED: histone deacetylase 9 isoform X4 [Anas platyrhynchos]	0	sp|Q5ZKH6|HDAC9_CHICK	0	Histone deacetylase 9 OS=Gallus gallus GN=hdac9 PE=2 SV=1	KOG1343	0	Histone deacetylase complex, catalytic component HDA1	ko05203;ko05034	Viral carcinogenesis|Alcoholism	2	K11409	HDAC9	histone deacetylase 9	GO:0035097;GO:0097372;GO:0007507;GO:0000118;GO:0032041;GO:0000122;GO:0003714;GO:0048742;GO:0046970;GO:0046969;GO:0006351	histone methyltransferase complex|NAD-dependent histone deacetylase activity (H3-K18 specific)|heart development|histone deacetylase complex|NAD-dependent histone deacetylase activity (H3-K14 specific)|negative regulation of transcription from RNA polymerase II promoter|transcription corepressor activity|regulation of skeletal muscle fiber development|NAD-dependent histone deacetylase activity (H…
TCONS_00007307	4.23817	2.08344	0.774447	Up	4450	gi|514726593|ref|XP_005015200.1|PREDICTED: histone deacetylase 9 isoform X4 [Anas platyrhynchos]	0	sp|Q5ZKH6|HDAC9_CHICK	0	Histone deacetylase 9 OS=Gallus gallus GN=hdac9 PE=2 SV=1	KOG1343	0	Histone deacetylase complex, catalytic component HDA1	ko05203;ko05034	Viral carcinogenesis|Alcoholism	2	K11409	HDAC9	histone deacetylase 9	GO:0035097;GO:0097372;GO:0007507;GO:0000118;GO:0032041;GO:0000122;GO:0003714;GO:0048742;GO:0046970;GO:0046969;GO:0006351	histone methyltransferase complex|NAD-dependent histone deacetylase activity (H3-K18 specific)|heart development|histone deacetylase complex|NAD-dependent histone deacetylase activity (H3-K14 specific)|negative regulation of transcription from RNA polymerase II promoter|transcription corepressor activity|regulation of skeletal muscle fiber development|NAD-dependent histone deacetylase activity (H…
TCONS_00007333	3.21465	1.68466	0.299906	Up	7137	gi|514750257|ref|XP_005020583.1|PREDICTED: kelch-like protein 7 isoform X1 [Anas platyrhynchos]	0	sp|Q8IXQ5|KLHL7_HUMAN	0	Kelch-like protein 7 OS=Homo sapiens GN=KLHL7 PE=1 SV=2	KOG4441	0	Proteins containing BTB/POZ and Kelch domains, involved in regulatory/signal transduction processes							GO:0005737;GO:0005730;GO:0005886;GO:0016567;GO:0031463;GO:0042803	cytoplasm|nucleolus|plasma membrane|protein ubiquitination|Cul3-RING ubiquitin ligase complex|protein homodimerization activity
TCONS_00007363	10.1721	3.34655	0.0853344	Up	3010	gi|514750337|ref|XP_005020603.1|PREDICTED: serine/threonine-protein kinase 31 [Anas platyrhynchos]	0	sp|Q9BXU1|STK31_HUMAN	3e-133	Serine/threonine-protein kinase 31 OS=Homo sapiens GN=STK31 PE=2 SV=2	KOG0193	3e-07	Serine/threonine protein kinase RAF							GO:0016788;GO:0003676;GO:0005524;GO:0004672	hydrolase activity, acting on ester bonds|nucleic acid binding|ATP binding|protein kinase activity
TCONS_00007367	9.55509	3.25627	0.800736	Up	3102	gi|514750337|ref|XP_005020603.1|PREDICTED: serine/threonine-protein kinase 31 [Anas platyrhynchos]	0	sp|Q9BXU1|STK31_HUMAN	3e-131	Serine/threonine-protein kinase 31 OS=Homo sapiens GN=STK31 PE=2 SV=2										GO:0016788;GO:0003676;GO:0005524;GO:0004672	hydrolase activity, acting on ester bonds|nucleic acid binding|ATP binding|protein kinase activity
TCONS_00007414	6.2676	2.64791	0.000396269	Up	6670	gi|514790795|ref|XP_005030072.1|PREDICTED: protein phosphatase 2C-like domain-containing protein 1 [Anas platyrhynchos]	0	sp|P61271|RAB5A_MACFA	3e-132	Ras-related protein Rab-5A OS=Macaca fascicularis GN=RAB5A PE=2 SV=1	KOG0092	9e-132	GTPase Rab5/YPT51 and related small G protein superfamily GTPases	ko04144;ko04145;ko04014;ko05146;ko05152;ko05014;ko04962	Endocytosis|Phagosome|Ras signaling pathway|Amoebiasis|Tuberculosis|Amyotrophic lateral sclerosis (ALS)|Vasopressin-regulated water reabsorption	7	K07887	RAB5A	Ras-related protein Rab-5A
TCONS_00007433	0.0403961	-4.62964	0.00199089	Down	2666	gi|701357561|ref|XP_010005812.1|PREDICTED: retinoic acid receptor beta isoform X2 [Chaetura pelagica]	0	sp|Q9W6B3|RARB_COTJA	0	Retinoic acid receptor beta OS=Coturnix coturnix japonica GN=RARB PE=2 SV=1	KOG3575	0	FOG: Hormone receptors	ko05200;ko05222;ko05223	Pathways in cancer|Small cell lung cancer|Non-small cell lung cancer	3	K08528	NR1B2, RARB	retinoic acid receptor beta	GO:0048384;GO:0003708;GO:0043401;GO:0008270;GO:0071729;GO:0006355;GO:0043565;GO:0032526;GO:0035108;GO:0003707;GO:0005634;GO:0006351	retinoic acid receptor signaling pathway|retinoic acid receptor activity|steroid hormone mediated signaling pathway|zinc ion binding|beak morphogenesis|regulation of transcription, DNA-templated|sequence-specific DNA binding|response to retinoic acid|limb morphogenesis|steroid hormone receptor activity|nucleus|transcription, DNA-templated
TCONS_00007437	Inf	Inf	0.773056	Up	1406	gi|514787629|ref|XP_005029309.1|PREDICTED: 3-oxoacyl-[acyl-carrier-protein] synthase, mitochondrial isoform X1 [Anas platyrhynchos] >gi|483499831|gb|EOA94537.1| 3-oxoacyl-[acyl-carrier-protein] synthase, mitochondrial, partial [Anas platyrhynchos]	1.64e-108	sp|Q0VCA7|OXSM_BOVIN	4e-86	3-oxoacyl-[acyl-carrier-protein] synthase, mitochondrial OS=Bos taurus GN=OXSM PE=2 SV=1	KOG1394	1e-84	3-oxoacyl-(acyl-carrier-protein) synthase (I and II)	ko00061;ko00780;ko01212	Fatty acid biosynthesis|Biotin metabolism|Fatty acid metabolism	3	K09458	fabF	3-oxoacyl- acyl-carrier-protein synthase II
TCONS_00007454	0.295006	-1.76118	0.65835	Down	1985	gi|690459730|ref|XP_009328890.1|PREDICTED: phosphoribosyltransferase domain-containing protein 1 [Pygoscelis adeliae]	1.47e-143	sp|Q9NRG1|PRDC1_HUMAN	6e-127	Phosphoribosyltransferase domain-containing protein 1 OS=Homo sapiens GN=PRTFDC1 PE=1 SV=1	KOG3367	2e-127	Hypoxanthine-guanine phosphoribosyltransferase
TCONS_00007464	0	#NAME?	0.681136	Down	972
TCONS_00007489	0.0499028	-4.32474	0.766518	Down	1077	gi|483520603|gb|EOB05999.1|Alpha-2,8-sialyltransferase 8F, partial [Anas platyrhynchos]	0	sp|P61647|SIA8F_HUMAN	5e-164	Alpha-2,8-sialyltransferase 8F OS=Homo sapiens GN=ST8SIA6 PE=2 SV=1	KOG2692	6e-149	Sialyltransferase
TCONS_00007500	1.79577	0.8446	1	Up	6081	gi|697499784|ref|XP_009679100.1|PREDICTED: sorting nexin-13 isoform X3 [Struthio camelus australis]	0	sp|Q6PHS6|SNX13_MOUSE	0	Sorting nexin-13 OS=Mus musculus GN=Snx13 PE=2 SV=1	KOG2101	0	Intermediate filament-like protein, sorting nexins, and related proteins containing PX (PhoX) domain(s)							GO:0035091;GO:0038032;GO:0005769;GO:0043547;GO:0007154;GO:0006886	phosphatidylinositol binding|termination of G-protein coupled receptor signaling pathway|early endosome|positive regulation of GTPase activity|cell communication|intracellular protein transport
TCONS_00007512	0.395126	-1.33962	0.676518	Down	5126	gi|514750317|ref|XP_005020598.1|PREDICTED: rap guanine nucleotide exchange factor 5 [Anas platyrhynchos]	0	sp|Q92565|RPGF5_HUMAN	0	Rap guanine nucleotide exchange factor 5 OS=Homo sapiens GN=RAPGEF5 PE=1 SV=1	KOG2378	0	cAMP-regulated guanine nucleotide exchange factor	ko04014;ko04015	Ras signaling pathway|Rap1 signaling pathway	2	K08019	RAPGEF5	Rap guanine nucleotide exchange factor 5
TCONS_00007520	2.60346	1.38043	0.81834	Up	6098	gi|514750223|ref|XP_005020574.1|PREDICTED: hyccin isoform X1 [Anas platyrhynchos] >gi|514750227|ref|XP_005020575.1| PREDICTED: hyccin isoform X2 [Anas platyrhynchos] >gi|514750231|ref|XP_005020576.1| PREDICTED: hyccin isoform X3 [Anas platyrhynchos] >gi|514750235|ref|XP_005020577.1| PREDICTED: hyccin isoform X4 [Anas platyrhynchos] >gi|514750239|ref|XP_005020578.1| PREDICTED: hyccin isoform X5 [A…	0	sp|Q5ZM13|HYCCI_CHICK	0	Hyccin OS=Gallus gallus GN=FAM126A PE=2 SV=1	KOG4688	0	Putative beta-catenin-Tcf/Lef signaling pathway component DRCTNNB1A
TCONS_00007556	0.158754	-2.65513	1	Down	9626	gi|514750305|ref|XP_005020595.1|PREDICTED: oxysterol-binding protein-related protein 3 [Anas platyrhynchos]	0	sp|Q9DBS9|OSBL3_MOUSE	1e-163	Oxysterol-binding protein-related protein 3 OS=Mus musculus GN=Osbpl3 PE=1 SV=2	KOG1737	6e-165	Oxysterol-binding protein
TCONS_00007562	2.53787	1.34362	0.917118	Up	11947	gi|695155222|ref|XP_009505515.1|PREDICTED: oxysterol-binding protein-related protein 3 isoform X1 [Phalacrocorax carbo]	0	sp|Q9H4L5|OSBL3_HUMAN	0	Oxysterol-binding protein-related protein 3 OS=Homo sapiens GN=OSBPL3 PE=1 SV=1	KOG1737	0	Oxysterol-binding protein
TCONS_00007576	0.425008	-1.23444	1	Down	7770	gi|719733460|ref|XP_010219214.1|PREDICTED: LOW QUALITY PROTEIN: heterogeneous nuclear ribonucleoproteins A2/B1 [Tinamus guttatus]	7.54e-117	sp|Q2HJ60|ROA2_BOVIN	2e-114	Heterogeneous nuclear ribonucleoproteins A2/B1 OS=Bos taurus GN=HNRNPA2B1 PE=2 SV=1	KOG0118	4e-115	FOG: RRM domain							GO:0019013;GO:0005730;GO:0050658;GO:0097157;GO:0000398;GO:0043047;GO:0005515;GO:0048025;GO:0000166;GO:0071013;GO:0005654;GO:0005737	viral nucleocapsid|nucleolus|RNA transport|pre-mRNA intronic binding|mRNA splicing, via spliceosome|single-stranded telomeric DNA binding|protein binding|negative regulation of mRNA splicing, via spliceosome|nucleotide binding|catalytic step 2 spliceosome|nucleoplasm|cytoplasm
TCONS_00007657	0.0872422	-3.51883	0.65835	Down	5166	gi|514790795|ref|XP_005030072.1|PREDICTED: protein phosphatase 2C-like domain-containing protein 1 [Anas platyrhynchos]	0	sp|A8MPX8|PP2D1_HUMAN	2e-117	Protein phosphatase 2C-like domain-containing protein 1 OS=Homo sapiens GN=PP2D1 PE=2 SV=2	KOG0698	2e-62	Serine/threonine protein phosphatase
TCONS_00007666	0.0191927	-5.7033	0.695141	Down	4880	gi|514775194|ref|XP_005026530.1|PREDICTED: LOW QUALITY PROTEIN: zinc finger protein 385D-like [Anas platyrhynchos]	2.25e-154	sp|Q9H6B1|Z385D_HUMAN	6e-139	Zinc finger protein 385D OS=Homo sapiens GN=ZNF385D PE=2 SV=1										GO:0008270;GO:0003676	zinc ion binding|nucleic acid binding
TCONS_00007667	0.22478	-2.15341	0.423497	Down	5285	gi|686619673|ref|XP_009286878.1|PREDICTED: zinc finger protein 385D [Aptenodytes forsteri] >gi|690457230|ref|XP_009327788.1| PREDICTED: zinc finger protein 385D [Pygoscelis adeliae]	3.82e-179	sp|Q9H6B1|Z385D_HUMAN	4e-170	Zinc finger protein 385D OS=Homo sapiens GN=ZNF385D PE=2 SV=1										GO:0008270;GO:0003676	zinc ion binding|nucleic acid binding
TCONS_00007689	0.526899	-0.924403	1	Down	7525	gi|483499839|gb|EOA94545.1|Peptide-N(4)-(N-acetyl-beta-glucosaminyl)asparagine amidase, partial [Anas platyrhynchos]	0	sp|Q5ZJM3|NGLY1_CHICK	0	Peptide-N(4)-(N-acetyl-beta-glucosaminyl)asparagine amidase OS=Gallus gallus GN=NGLY1 PE=2 SV=1	KOG0909	0	Peptide:N-glycanase	ko04141	Protein processing in endoplasmic reticulum	1	K01456	E3.5.1.52, NGLY1, PNG1	peptide-N4-(N-acetyl-beta-glucosaminyl)asparagine amidase
TCONS_00007693	2.26261	1.17799	0.525283	Up	7707	gi|514792837|ref|XP_005030548.1|PREDICTED: sodium bicarbonate cotransporter 3 isoform X2 [Anas platyrhynchos]	0	sp|Q32LP4|S4A10_BOVIN	0	Sodium-driven chloride bicarbonate exchanger OS=Bos taurus GN=SLC4A10 PE=2 SV=1	KOG1172	0	Na+-independent Cl/HCO3 exchanger AE1 and related transporters (SLC4 family)
TCONS_00007695	3.22999	1.69153	0.257729	Up	9889	gi|514792837|ref|XP_005030548.1|PREDICTED: sodium bicarbonate cotransporter 3 isoform X2 [Anas platyrhynchos]	0	sp|Q8BTY2|S4A7_MOUSE	0	Sodium bicarbonate cotransporter 3 OS=Mus musculus GN=Slc4a7 PE=1 SV=2	KOG1172	0	Na+-independent Cl/HCO3 exchanger AE1 and related transporters (SLC4 family)
TCONS_00007703	0.14584	-2.77754	0.00160474	Down	2834	gi|697479379|ref|XP_009671939.1|PREDICTED: sickle tail protein homolog isoform X9 [Struthio camelus australis]	0	sp|Q5T5P2|SKT_HUMAN	6e-67	Sickle tail protein homolog OS=Homo sapiens GN=KIAA1217 PE=1 SV=2
TCONS_00007704	0.154509	-2.69424	0.495905	Down	4570	gi|513168024|ref|XP_004939289.1|PREDICTED: sickle tail protein homolog isoform X16 [Gallus gallus]	0	sp|Q5T5P2|SKT_HUMAN	0	Sickle tail protein homolog OS=Homo sapiens GN=KIAA1217 PE=1 SV=2
TCONS_00007757	4.7631	2.2519	0.138368	Up	5500	gi|514718303|ref|XP_005013235.1|PREDICTED: macrophage mannose receptor 1-like isoform X2 [Anas platyrhynchos]	0	sp|P22897|MRC1_HUMAN	7e-144	Macrophage mannose receptor 1 OS=Homo sapiens GN=MRC1 PE=1 SV=1	KOG4297	2e-144	C-type lectin	ko04145;ko05152	Phagosome|Tuberculosis	2	K06560	MRC	mannose receptor, C type
TCONS_00007890	0.304602	-1.715	0.917737	Down	1750	gi|514785924|ref|XP_005028902.1|PREDICTED: LOW QUALITY PROTEIN: collagen alpha-1(XII) chain [Anas platyrhynchos]	4.27e-45	sp|P13944|COCA1_CHICK	9e-54	Collagen alpha-1(XII) chain OS=Gallus gallus GN=COL12A1 PE=1 SV=3	KOG3544	2e-20	Collagens (type IV and type XIII), and related proteins	ko04974	Protein digestion and absorption	1	K08132	COL12A	collagen, type XII, alpha	GO:0005615;GO:0070062;GO:0007155;GO:0031012;GO:0005581	extracellular space|extracellular vesicular exosome|cell adhesion|extracellular matrix|collagen trimer
TCONS_00007909	0.39757	-1.33072	0.774447	Down	5251
TCONS_00007914	0.265183	-1.91494	0.773056	Down	1871	gi|695148065|ref|XP_009501558.1|PREDICTED: collagen alpha-1(IX) chain-like [Phalacrocorax carbo]	1.54e-60	sp|P12106|CO9A1_CHICK	4e-92	Collagen alpha-1(IX) chain OS=Gallus gallus GN=COL9A1 PE=1 SV=4	KOG3544	3e-58	Collagens (type IV and type XIII), and related proteins	ko04974	Protein digestion and absorption	1	K08131	COL9A	collagen, type IX, alpha	GO:0005581	collagen trimer
TCONS_00007920	0.100726	-3.3115	0.0184592	Down	1891	gi|514725838|ref|XP_005015023.1|PREDICTED: KH domain-containing, RNA-binding, signal transduction-associated protein 2-like [Anas platyrhynchos] >gi|483518695|gb|EOB04760.1| KH domain-containing, RNA-binding, signal transduction-associated protein 2, partial [Anas platyrhynchos]	9.95e-160	sp|Q5VWX1|KHDR2_HUMAN	6e-152	KH domain-containing, RNA-binding, signal transduction-associated protein 2 OS=Homo sapiens GN=KHDRBS2 PE=1 SV=1	KOG1588	1e-152	RNA-binding protein Sam68 and related KH domain proteins							GO:0008143;GO:0042169;GO:0008266;GO:0046982;GO:0017124	poly(A) binding|SH2 domain binding|poly(U) RNA binding|protein heterodimerization activity|SH3 domain binding
TCONS_00007952	0	#NAME?	0.719547	Down	2897	gi|514704237|ref|XP_005009250.1|PREDICTED: serine/threonine-protein kinase ICK isoform X1 [Anas platyrhynchos] >gi|514704239|ref|XP_005009251.1| PREDICTED: serine/threonine-protein kinase ICK isoform X2 [Anas platyrhynchos] >gi|514704241|ref|XP_005009252.1| PREDICTED: serine/threonine-protein kinase ICK isoform X3 [Anas platyrhynchos] >gi|483525236|gb|EOB08914.1| Serine/threonine-protein kinase I…	0	sp|Q9UPZ9|ICK_HUMAN	0	Serine/threonine-protein kinase ICK OS=Homo sapiens GN=ICK PE=1 SV=1	KOG0661	0	MAPK related serine/threonine protein kinase
TCONS_00008014	0.465019	-1.10464	0.76244	Down	3732	gi|483524617|gb|EOB08529.1|UPF0369 protein C6orf57, partial [Anas platyrhynchos]	4.65e-26	sp|Q5VUM1|CF057_HUMAN	6e-25	UPF0369 protein C6orf57 OS=Homo sapiens GN=C6orf57 PE=2 SV=1	KOG3245	1e-25	Uncharacterized conserved protein
TCONS_00008022	0.468979	-1.09241	1	Down	11026	gi|514705333|ref|XP_005009779.1|PREDICTED: LOW QUALITY PROTEIN: collagen alpha-1(XIX) chain [Anas platyrhynchos]	0	sp|Q14993|COJA1_HUMAN	2e-159	Collagen alpha-1(XIX) chain OS=Homo sapiens GN=COL19A1 PE=1 SV=3	KOG3544	9e-159	Collagens (type IV and type XIII), and related proteins
TCONS_00008049	0.358618	-1.47948	0.529635	Down	5260	gi|514745542|ref|XP_005019466.1|PREDICTED: zinc finger protein 451 [Anas platyrhynchos]	0	sp|Q9Y4E5|ZN451_HUMAN	0	Zinc finger protein 451 OS=Homo sapiens GN=ZNF451 PE=1 SV=2	KOG1721	0	FOG: Zn-finger
TCONS_00008137	0.208188	-2.26404	0.741543	Down	4649	gi|514778190|ref|XP_005027096.1|PREDICTED: protein C8orf37 homolog [Anas platyrhynchos]	2.72e-91	sp|Q96NL8|CH037_HUMAN	2e-54	Protein C8orf37 OS=Homo sapiens GN=C8orf37 PE=1 SV=1
TCONS_00008195	2.12195	1.08539	0.991233	Up	11231	gi|514767404|ref|XP_005024679.1|PREDICTED: phosphoprotein associated with glycosphingolipid-enriched microdomains 1 isoform X1 [Anas platyrhynchos] >gi|514767408|ref|XP_005024680.1| PREDICTED: phosphoprotein associated with glycosphingolipid-enriched microdomains 1 isoform X2 [Anas platyrhynchos] >gi|514767411|ref|XP_005024681.1| PREDICTED: phosphoprotein associated with glycosphingolipid-enriche…	0	sp|Q9NWQ8|PHAG1_HUMAN	1e-127	Phosphoprotein associated with glycosphingolipid-enriched microdomains 1 OS=Homo sapiens GN=PAG1 PE=1 SV=2										GO:0050868;GO:0035556;GO:0005886;GO:0045121;GO:0042169	negative regulation of T cell activation|intracellular signal transduction|plasma membrane|membrane raft|SH2 domain binding
TCONS_00008203	1.93707	0.953876	1	Up	3129	gi|513172497|ref|XP_004939988.1|PREDICTED: zinc finger protein 704 isoform X5 [Gallus gallus]	0	sp|Q6ZNC4|ZN704_HUMAN	0	Zinc finger protein 704 OS=Homo sapiens GN=ZNF704 PE=1 SV=1										GO:0046872	metal ion binding
TCONS_00008212	2.62518	1.39242	1	Up	1919	gi|678142478|gb|KFV11650.1|Tumor protein D52, partial [Pterocles gutturalis]	4e-100	sp|P55327|TPD52_HUMAN	6e-91	Tumor protein D52 OS=Homo sapiens GN=TPD52 PE=1 SV=2	KOG4010	5e-92	Coiled-coil protein TPD52
TCONS_00008232	0.514291	-0.959343	1	Down	1852	gi|704495149|ref|XP_010076514.1|PREDICTED: uncharacterized protein LOC104465242 [Pterocles gutturalis]	6.45e-98	sp|P26895|IL7_BOVIN	8e-11	Interleukin-7 OS=Bos taurus GN=IL7 PE=2 SV=1				ko04151;ko04630;ko04060;ko04640	PI3K-Akt signaling pathway|Jak-STAT signaling pathway|Cytokine-cytokine receptor interaction|Hematopoietic cell lineage	4	K05431	IL7	interleukin 7
TCONS_00008238	4.03307	2.01188	0.760855	Up	3180	gi|733883080|ref|XP_010707357.1|PREDICTED: junctophilin-1-like [Meleagris gallopavo]	1.09e-12				KOG0231	1e-14	Junctional membrane complex protein Junctophilin and related MORN repeat proteins							GO:0016021;GO:0030018;GO:0008307;GO:0014701;GO:0007517;GO:0060402;GO:0030314;GO:0060314;GO:0005886	integral component of membrane|Z disc|structural constituent of muscle|junctional sarcoplasmic reticulum membrane|muscle organ development|calcium ion transport into cytosol|junctional membrane complex|regulation of ryanodine-sensitive calcium-release channel activity|plasma membrane
TCONS_00008240	0.431153	-1.21373	1	Down	2936	gi|593755294|ref|XP_007116508.1|PREDICTED: transcription elongation factor B polypeptide 1 isoform X3 [Physeter catodon]	4.93e-70	sp|P83941|ELOC_RAT	3e-70	Transcription elongation factor B polypeptide 1 OS=Rattus norvegicus GN=Tceb1 PE=1 SV=1	KOG3473	8e-71	RNA polymerase II transcription elongation factor Elongin/SIII, subunit elongin C	ko04066;ko04120;ko05200;ko05211	HIF-1 signaling pathway|Ubiquitin mediated proteolysis|Pathways in cancer|Renal cell carcinoma	4	K03872	TCEB1	transcription elongation factor B, polypeptide 1	GO:0070449;GO:0032968;GO:0003746;GO:0004842;GO:0006414;GO:0061418;GO:0005829;GO:0006511;GO:0050434;GO:0019048;GO:0032403;GO:0030891;GO:0006368	elongin complex|positive regulation of transcription elongation from RNA polymerase II promoter|translation elongation factor activity|ubiquitin-protein transferase activity|translational elongation|regulation of transcription from RNA polymerase II promoter in response to hypoxia|cytosol|ubiquitin-dependent protein catabolic process|positive regulation of viral transcription|modulation by virus …
TCONS_00008256	0.271121	-1.88299	0.671108	Down	10812	gi|514753072|ref|XP_005021273.1|PREDICTED: somatomedin-B and thrombospondin type-1 domain-containing protein [Anas platyrhynchos]	2.4e-121	sp|Q32L50|SBSPO_BOVIN	4e-92	Somatomedin-B and thrombospondin type-1 domain-containing protein OS=Bos taurus GN=SBSPON PE=2 SV=2	KOG3538	7e-06	Disintegrin metalloproteinases with thrombospondin repeats
TCONS_00008273	2.52781	1.33789	0.486308	Up	8875	gi|514753090|ref|XP_005021278.1|PREDICTED: nuclear receptor coactivator 2 isoform X1 [Anas platyrhynchos] >gi|514753094|ref|XP_005021279.1| PREDICTED: nuclear receptor coactivator 2 isoform X2 [Anas platyrhynchos]	0	sp|Q15596|NCOA2_HUMAN	0	Nuclear receptor coactivator 2 OS=Homo sapiens GN=NCOA2 PE=1 SV=2	KOG3561	0	Aryl-hydrocarbon receptor nuclear translocator	ko04919	Thyroid hormone signaling pathway	1	K11255	NCOA2, TIF2, KAT13C	nuclear receptor coactivator 2	GO:0030375;GO:0004871;GO:0000122;GO:0004402;GO:0006351;GO:0046983;GO:0005737;GO:0016922;GO:0007165;GO:0045944;GO:0003682;GO:0035257;GO:0005634;GO:0016573	thyroid hormone receptor coactivator activity|signal transducer activity|negative regulation of transcription from RNA polymerase II promoter|histone acetyltransferase activity|transcription, DNA-templated|protein dimerization activity|cytoplasm|ligand-dependent nuclear receptor binding|signal transduction|positive regulation of transcription from RNA polymerase II promoter|chromatin binding|nucl…
TCONS_00008368	0.471199	-1.08559	0.996162	Down	5990	gi|514733234|ref|XP_005016791.1|PREDICTED: NEDD4-like E3 ubiquitin-protein ligase WWP1 isoform X1 [Anas platyrhynchos]	0	sp|Q9H0M0|WWP1_HUMAN	0	NEDD4-like E3 ubiquitin-protein ligase WWP1 OS=Homo sapiens GN=WWP1 PE=1 SV=1	KOG0940	0	Ubiquitin protein ligase RSP5/NEDD4	ko04144;ko04120	Endocytosis|Ubiquitin mediated proteolysis	2	K05633	AIP5, WWP1	atrophin-1 interacting protein 5 (WW domain containing E3 ubiquitin protein ligase 1)
TCONS_00008424	0.111719	-3.16205	1	Down	2463	gi|733883096|ref|XP_010707363.1|PREDICTED: cAMP-dependent protein kinase inhibitor alpha [Meleagris gallopavo]	3.2e-47	sp|Q90641|IPKA_CHICK	8e-42	cAMP-dependent protein kinase inhibitor alpha OS=Gallus gallus GN=PKIA PE=3 SV=3				ko05034	Alcoholism	1	K15985	PKIA	cAMP-dependent protein kinase inhibitor alpha	GO:0010389;GO:0004862;GO:0006469;GO:0000122;GO:0042308;GO:0005737;GO:0005634	regulation of G2/M transition of mitotic cell cycle|cAMP-dependent protein kinase inhibitor activity|negative regulation of protein kinase activity|negative regulation of transcription from RNA polymerase II promoter|negative regulation of protein import into nucleus|cytoplasm|nucleus
TCONS_00008426	6.3	2.65535	0.988193	Up	2467	gi|733883096|ref|XP_010707363.1|PREDICTED: cAMP-dependent protein kinase inhibitor alpha [Meleagris gallopavo]	1.34e-47	sp|Q90641|IPKA_CHICK	8e-42	cAMP-dependent protein kinase inhibitor alpha OS=Gallus gallus GN=PKIA PE=3 SV=3				ko05034	Alcoholism	1	K15985	PKIA	cAMP-dependent protein kinase inhibitor alpha	GO:0010389;GO:0004862;GO:0006469;GO:0000122;GO:0042308;GO:0005737;GO:0005634	regulation of G2/M transition of mitotic cell cycle|cAMP-dependent protein kinase inhibitor activity|negative regulation of protein kinase activity|negative regulation of transcription from RNA polymerase II promoter|negative regulation of protein import into nucleus|cytoplasm|nucleus
TCONS_00008431	0.544038	-0.87822	1	Down	3428	gi|514781513|ref|XP_005027869.1|PREDICTED: cysteine-rich secretory protein LCCL domain-containing 1 isoform X2 [Anas platyrhynchos]	0	sp|Q98ST5|CRLD1_CHICK	0	Cysteine-rich secretory protein LCCL domain-containing 1 OS=Gallus gallus GN=CRISPLD1 PE=2 SV=1	KOG3017	0	Defense-related protein containing SCP domain
TCONS_00008433	0.459698	-1.12124	0.719547	Down	6400	gi|514781505|ref|XP_005027867.1|PREDICTED: peptidase inhibitor 15 [Anas platyrhynchos] >gi|483502265|gb|EOA95508.1| Peptidase inhibitor 15, partial [Anas platyrhynchos]	1.8e-173	sp|Q98ST6|PI15_CHICK	6e-180	Peptidase inhibitor 15 OS=Gallus gallus GN=PI15 PE=2 SV=1	KOG3017	1e-165	Defense-related protein containing SCP domain
TCONS_00008452	0.411725	-1.28025	0.779604	Down	2222	gi|313747424|ref|NP_001186388.1|retinol dehydrogenase 10 (all-trans) [Gallus gallus]	0	sp|Q8IZV5|RDH10_HUMAN	0	Retinol dehydrogenase 10 OS=Homo sapiens GN=RDH10 PE=1 SV=1	KOG1201	0	Hydroxysteroid 17-beta dehydrogenase 11	ko00830	Retinol metabolism	1	K11151	RDH10	retinol dehydrogenase 10	GO:0055114;GO:0016491	oxidation-reduction process|oxidoreductase activity
TCONS_00008453	0.407079	-1.29662	0.9752	Down	2226	gi|313747424|ref|NP_001186388.1|retinol dehydrogenase 10 (all-trans) [Gallus gallus]	0	sp|Q8IZV5|RDH10_HUMAN	0	Retinol dehydrogenase 10 OS=Homo sapiens GN=RDH10 PE=1 SV=1	KOG1201	0	Hydroxysteroid 17-beta dehydrogenase 11	ko00830	Retinol metabolism	1	K11151	RDH10	retinol dehydrogenase 10	GO:0016491	oxidoreductase activity
TCONS_00008463	0.168844	-2.56624	0.560436	Down	4261	gi|514745271|ref|XP_005019401.1|PREDICTED: extracellular sulfatase Sulf-1 isoform X1 [Anas platyrhynchos]	0	sp|Q90XB6|SULF1_COTCO	0	Extracellular sulfatase Sulf-1 OS=Coturnix coturnix GN=SULF1 PE=1 SV=1	KOG3731	0	Sulfatases							GO:0045121;GO:0048010;GO:0035860;GO:0016525;GO:0030513;GO:0030336;GO:0008449;GO:0060384;GO:0002063;GO:0007155;GO:0060348;GO:0001822;GO:0030177;GO:0001502;GO:0005615;GO:0048706;GO:0005509;GO:0005794;GO:0009986;GO:0048661;GO:0004065;GO:0001937;GO:0060686;GO:0030201;GO:0040037;GO:0005783;GO:0036022;GO:0014846	membrane raft|vascular endothelial growth factor receptor signaling pathway|glial cell-derived neurotrophic factor receptor signaling pathway|negative regulation of angiogenesis|positive regulation of BMP signaling pathway|negative regulation of cell migration|N-acetylglucosamine-6-sulfatase activity|innervation|chondrocyte development|cell adhesion|bone development|kidney development|positive re…
TCONS_00008490	0.170832	-2.54935	0.897101	Down	6223	gi|514745244|ref|XP_005019394.1|PREDICTED: MCM domain-containing protein 2 [Anas platyrhynchos] >gi|483513440|gb|EOB01522.1| Uncharacterized protein C8orf45-like protein, partial [Anas platyrhynchos]	1.44e-132	sp|Q4G0Z9|MCMD2_HUMAN	7e-79	MCM domain-containing protein 2 OS=Homo sapiens GN=MCMDC2 PE=1 SV=3	KOG0480	7e-10	DNA replication licensing factor, MCM6 component
TCONS_00008496	0.52659	-0.925248	0.904507	Down	3127	gi|719775633|ref|XP_010220688.1|PREDICTED: serine/threonine-protein kinase Sgk3 isoform X1 [Tinamus guttatus]	0	sp|Q5R7A7|SGK3_PONAB	0	Serine/threonine-protein kinase Sgk3 OS=Pongo abelii GN=SGK3 PE=2 SV=1	KOG0598	0	Ribosomal protein S6 kinase and related proteins	ko04068;ko04151	FoxO signaling pathway|PI3K-Akt signaling pathway	2	K13304	SGK3	serum/glucocorticoid-regulated kinase 3	GO:0035091;GO:0016023;GO:0005524;GO:0043066;GO:0004674;GO:0007154	phosphatidylinositol binding|cytoplasmic membrane-bounded vesicle|ATP binding|negative regulation of apoptotic process|protein serine/threonine kinase activity|cell communication
TCONS_00008591	0.404823	-1.30464	0.679168	Down	3442	gi|591361575|ref|XP_007055703.1|PREDICTED: collectin-11 isoform X1 [Chelonia mydas]	7.45e-148	sp|Q2LK94|COL11_CHICK	2e-140	Collectin-11 OS=Gallus gallus GN=COLEC11 PE=2 SV=1	KOG4297	1e-113	C-type lectin	ko04145	Phagosome	1	K10066	COLEC11	collectin sub-family member 11	GO:0007275;GO:0005537;GO:0005581	multicellular organismal development|mannose binding|collagen trimer
TCONS_00008610	0	#NAME?	0.433304	Down	8008	gi|514722205|ref|XP_005014159.1|PREDICTED: isoamyl acetate-hydrolyzing esterase 1 homolog isoform X2 [Anas platyrhynchos]	1.51e-151	sp|Q2TAA2|IAH1_HUMAN	5e-116	Isoamyl acetate-hydrolyzing esterase 1 homolog OS=Homo sapiens GN=IAH1 PE=1 SV=1	KOG3035	1e-116	Isoamyl acetate-hydrolyzing esterase							GO:0006629;GO:0016788	lipid metabolic process|hydrolase activity, acting on ester bonds
TCONS_00008638	0.164117	-2.6072	0.626377	Down	11353	gi|701363123|ref|XP_009961798.1|PREDICTED: V-type proton ATPase subunit C 2 [Tyto alba]	0	sp|Q6AYE4|VATC2_RAT	1e-180	V-type proton ATPase subunit C 2 OS=Rattus norvegicus GN=Atp6v1c2 PE=2 SV=1	KOG2909	0	Vacuolar H+-ATPase V1 sector, subunit C	ko04145;ko05323;ko05110;ko05120;ko00190;ko04966;ko04721	Phagosome|Rheumatoid arthritis|Vibrio cholerae infection|Epithelial cell signaling in Helicobacter pylori infection|Oxidative phosphorylation|Collecting duct acid secretion|Synaptic vesicle cycle	7	K02148	ATPeV1C, ATP6C	V-type H+-transporting ATPase subunit C
TCONS_00008667	0.0514167	-4.28162	0.8378	Down	5378	gi|514726188|ref|XP_005015102.1|PREDICTED: potassium voltage-gated channel subfamily S member 3 isoform X3 [Anas platyrhynchos] >gi|483518584|gb|EOB04698.1| Potassium voltage-gated channel subfamily S member 3, partial [Anas platyrhynchos]	0	sp|Q9TT17|KCNS3_RABIT	0	Potassium voltage-gated channel subfamily S member 3 OS=Oryctolagus cuniculus GN=KCNS3 PE=2 SV=1	KOG3713	0	Voltage-gated K+ channel KCNB/KCNC							GO:0005251;GO:0008076;GO:0005794;GO:0051260	delayed rectifier potassium channel activity|voltage-gated potassium channel complex|Golgi apparatus|protein homooligomerization
TCONS_00008674	2.78375	1.47703	1	Up	2743	gi|514727729|ref|XP_005015470.1|PREDICTED: translation factor GUF1, mitochondrial isoform X1 [Anas platyrhynchos]	0	sp|A6QLJ3|GUF1_BOVIN	0	Translation factor GUF1, mitochondrial OS=Bos taurus GN=GUF1 PE=2 SV=1	KOG0462	0	Elongation factor-type GTP-binding protein
TCONS_00008684	3.60442	1.84977	0.50559	Up	5968	gi|514782765|ref|XP_005028161.1|PREDICTED: probable phospholipid-transporting ATPase VD isoform X1 [Anas platyrhynchos] >gi|514782769|ref|XP_005028162.1| PREDICTED: probable phospholipid-transporting ATPase VD isoform X2 [Anas platyrhynchos]	0	sp|Q9P241|AT10D_HUMAN	0	Probable phospholipid-transporting ATPase VD OS=Homo sapiens GN=ATP10D PE=2 SV=3	KOG0206	0	P-type ATPase
TCONS_00008720	0.511549	-0.967055	0.916553	Down	2906	gi|483519969|gb|EOB05606.1|Ras-like protein family member 11B, partial [Anas platyrhynchos]	1.08e-120	sp|Q6IMA7|RSLBB_RAT	3e-96	Ras-like protein family member 11B OS=Rattus norvegicus GN=Rasl11b PE=2 SV=1	KOG0395	1e-96	Ras-related GTPase
TCONS_00008731	0.0432856	-4.52997	0.65835	Down	3575	gi|683456787|gb|KFZ52246.1|Platelet-derived growth factor receptor alpha, partial [Podiceps cristatus]	4.89e-135	sp|Q9PUF6|PGFRA_CHICK	3e-127	Platelet-derived growth factor receptor alpha OS=Gallus gallus GN=PDGFRA PE=2 SV=1	KOG0200	2e-119	Fibroblast/platelet-derived growth factor receptor and related receptor tyrosine kinases	ko04810;ko04510;ko04540;ko04144;ko04010;ko04014;ko04015;ko04020;ko04151;ko04060;ko05200;ko05206;ko05214;ko05215;ko05218;ko05230;ko05231;ko05166	Regulation of actin cytoskeleton|Focal adhesion|Gap junction|Endocytosis|MAPK signaling pathway|Ras signaling pathway|Rap1 signaling pathway|Calcium signaling pathway|PI3K-Akt signaling pathway|Cytokine-cytokine receptor interaction|Pathways in cancer|MicroRNAs in cancer|Glioma|Prostate cancer|Melanoma|Central carbon metabolism in cancer|Choline metabolism in cancer|HTLV-I infection	18	K04363	PDGFRA	platelet-derived growth factor receptor alpha
TCONS_00008758	12.7299	3.67015	0.575559	Up	6763	gi|514716406|ref|XP_005012780.1|PREDICTED: centrosomal protein of 135 kDa isoform X1 [Anas platyrhynchos] >gi|514716410|ref|XP_005012781.1| PREDICTED: centrosomal protein of 135 kDa isoform X2 [Anas platyrhynchos]	0	sp|Q66GS9|CP135_HUMAN	0	Centrosomal protein of 135 kDa OS=Homo sapiens GN=CEP135 PE=1 SV=2	KOG0946	1e-28	ER-Golgi vesicle-tethering protein p115							GO:0010457;GO:0007099;GO:0008022;GO:0005814	centriole-centriole cohesion|centriole replication|protein C-terminus binding|centriole
TCONS_00008766	Inf	Inf	1	Up	3524	gi|677490879|gb|KFQ80284.1|hypothetical protein N337_02201, partial [Phoenicopterus ruber ruber]	8.64e-41	sp|P28173|PUR1_CHICK	3e-25	Amidophosphoribosyltransferase OS=Gallus gallus GN=PPAT PE=2 SV=1	KOG0572	1e-12	Glutamine phosphoribosylpyrophosphate amidotransferase	ko00250;ko00230	Alanine, aspartate and glutamate metabolism|Purine metabolism	2	K00764	purF, PPAT	amidophosphoribosyltransferase
TCONS_00008770	0.369388	-1.43679	0.914037	Down	6036	gi|514715661|ref|XP_005012605.1|PREDICTED: peroxidasin homolog [Anas platyrhynchos]	0	sp|Q3UQ28|PXDN_MOUSE	0	Peroxidasin homolog OS=Mus musculus GN=Pxdn PE=2 SV=2	KOG2408	0	Peroxidase/oxygenase
TCONS_00008843	1.91867	0.940103	1	Up	6408	gi|524994996|ref|XP_005045306.1|PREDICTED: glucosamine-6-phosphate isomerase 2 isoform X5 [Ficedula albicollis]	0	sp|Q17QL1|GNPI2_BOVIN	3e-171	Glucosamine-6-phosphate isomerase 2 OS=Bos taurus GN=GNPDA2 PE=2 SV=1	KOG3148	1e-169	Glucosamine-6-phosphate isomerase	ko00520	Amino sugar and nucleotide sugar metabolism	1	K02564	nagB, GNPDA	glucosamine-6-phosphate deaminase	GO:0005975;GO:0004342;GO:0006044	carbohydrate metabolic process|glucosamine-6-phosphate deaminase activity|N-acetylglucosamine metabolic process
TCONS_00008895	0	#NAME?	1	Down	1709	gi|483521193|gb|EOB06341.1|Vascular endothelial growth factor receptor 2, partial [Anas platyrhynchos]	8.3e-54	sp|P52583|VGFR2_COTJA	5e-48	Vascular endothelial growth factor receptor 2 OS=Coturnix coturnix japonica GN=KDR PE=1 SV=1	KOG0200	2e-30	Fibroblast/platelet-derived growth factor receptor and related receptor tyrosine kinases	ko04510;ko04144;ko04014;ko04015;ko04151;ko04370;ko04060;ko05205	Focal adhesion|Endocytosis|Ras signaling pathway|Rap1 signaling pathway|PI3K-Akt signaling pathway|VEGF signaling pathway|Cytokine-cytokine receptor interaction|Proteoglycans in cancer	8	K05098	KDR, VEGFR2	kinase insert domain protein receptor
TCONS_00008896	0.552133	-0.856912	1	Down	7004	gi|483521193|gb|EOB06341.1|Vascular endothelial growth factor receptor 2, partial [Anas platyrhynchos]	0	sp|P52583|VGFR2_COTJA	0	Vascular endothelial growth factor receptor 2 OS=Coturnix coturnix japonica GN=KDR PE=1 SV=1	KOG0200	0	Fibroblast/platelet-derived growth factor receptor and related receptor tyrosine kinases	ko04510;ko04144;ko04014;ko04015;ko04151;ko04370;ko04060;ko05205	Focal adhesion|Endocytosis|Ras signaling pathway|Rap1 signaling pathway|PI3K-Akt signaling pathway|VEGF signaling pathway|Cytokine-cytokine receptor interaction|Proteoglycans in cancer	8	K05098	KDR, VEGFR2	kinase insert domain protein receptor	GO:0001934;GO:0005178;GO:0045121;GO:0048010;GO:0001938;GO:0038085;GO:0005887;GO:0008360;GO:0070374;GO:0005021;GO:0050927;GO:0051770;GO:0045766;GO:0014068;GO:0035584;GO:0005794;GO:0046777;GO:0018108;GO:2000352;GO:0005768;GO:0051894;GO:0010595;GO:0005524	positive regulation of protein phosphorylation|integrin binding|membrane raft|vascular endothelial growth factor receptor signaling pathway|positive regulation of endothelial cell proliferation|vascular endothelial growth factor binding|integral component of plasma membrane|regulation of cell shape|positive regulation of ERK1 and ERK2 cascade|vascular endothelial growth factor-activated receptor …
TCONS_00008931	0.165593	-2.59429	0.783321	Down	382	gi|527270712|ref|XP_005153290.1|PREDICTED: transcription factor SOX-11 [Melopsittacus undulatus]	1.05e-11	sp|P0C1G9|SOX11_RAT	2e-12	Transcription factor SOX-11 OS=Rattus norvegicus GN=Sox11 PE=2 SV=1	KOG0527	5e-13	HMG-box transcription factor							GO:0048704;GO:0000979;GO:0060174;GO:0072395;GO:0001841;GO:0045669;GO:0021510;GO:0014003;GO:2000648;GO:0014009;GO:0050769;GO:0030513;GO:0046887;GO:0035914;GO:0001822;GO:0003357;GO:0001105;GO:0048557;GO:0060563;GO:0061029;GO:0061303;GO:0048485;GO:0001077;GO:0002089;GO:0003151;GO:0045944;GO:0005737;GO:0061386;GO:0045666;GO:2001111;GO:0000122;GO:0001158;GO:0061053;GO:0060022;GO:0035332;GO:0003211;GO:…	embryonic skeletal system morphogenesis|RNA polymerase II core promoter sequence-specific DNA binding|limb bud formation|signal transduction involved in cell cycle checkpoint|neural tube formation|positive regulation of osteoblast differentiation|spinal cord development|oligodendrocyte development|positive regulation of stem cell proliferation|glial cell proliferation|positive regulation of neuro…
TCONS_00008932	0.426776	-1.22845	0.732897	Down	1482
TCONS_00008933	0.280644	-1.83319	0.0502936	Down	4990
TCONS_00009032	0.162647	-2.62018	1	Down	4613	gi|514706041|ref|XP_005010111.1|PREDICTED: kelch-like protein 42 [Anas platyrhynchos]	0	sp|Q8BFQ9|KLH42_MOUSE	7e-146	Kelch-like protein 42 OS=Mus musculus GN=Klhl42 PE=2 SV=1	KOG1072	3e-131	FOG: Kelch repeat
TCONS_00009052	1.95636	0.968175	1	Up	6946	gi|514734606|ref|XP_005017120.1|PREDICTED: fatty acyl-CoA reductase 1-like isoform X2 [Anas platyrhynchos]	0	sp|Q7ZXF5|FACR1_XENLA	0	Fatty acyl-CoA reductase 1 OS=Xenopus laevis GN=far1 PE=2 SV=1	KOG1221	0	Acyl-CoA reductase	ko04146;ko00073	Peroxisome|Cutin, suberine and wax biosynthesis	2	K13356	FAR	fatty acyl-CoA reductase	GO:0080019;GO:0007155;GO:0031225;GO:0005886;GO:0035336	fatty-acyl-CoA reductase (alcohol-forming) activity|cell adhesion|anchored component of membrane|plasma membrane|long-chain fatty-acyl-CoA metabolic process
TCONS_00009070	0.259898	-1.94398	1	Down	4413	gi|697496942|ref|XP_009678095.1|PREDICTED: ras-related and estrogen-regulated growth inhibitor [Struthio camelus australis]	5.81e-136	sp|Q8R367|RERG_MOUSE	3e-123	Ras-related and estrogen-regulated growth inhibitor OS=Mus musculus GN=Rerg PE=2 SV=1	KOG0395	8e-124	Ras-related GTPase							GO:0005829;GO:0030308;GO:0007264;GO:0009725;GO:0008285;GO:0006184;GO:0003924;GO:0016020;GO:0005525;GO:0005634	cytosol|negative regulation of cell growth|small GTPase mediated signal transduction|response to hormone|negative regulation of cell proliferation|GTP catabolic process|GTPase activity|membrane|GTP binding|nucleus
TCONS_00009074	0.305335	-1.71154	0.598473	Down	931	gi|683452834|gb|KFZ49092.1|Aldose reductase, partial [Podiceps cristatus]	2.2e-81	sp|P15121|ALDR_HUMAN	2e-65	Aldose reductase OS=Homo sapiens GN=AKR1B1 PE=1 SV=3	KOG1577	4e-66	Aldo/keto reductase family proteins	ko00040;ko00051;ko00052;ko00561	Pentose and glucuronate interconversions|Fructose and mannose metabolism|Galactose metabolism|Glycerolipid metabolism	4	K00011	E1.1.1.21, AKR1	aldehyde reductase
TCONS_00009123	2.43079	1.28142	0.317575	Up	7999	gi|514792775|ref|XP_005030533.1|PREDICTED: uncharacterized protein KIAA1551 homolog [Anas platyrhynchos]	0	sp|Q9HCM1|K1551_HUMAN	9e-54	Uncharacterized protein KIAA1551 OS=Homo sapiens GN=KIAA1551 PE=1 SV=3
TCONS_00009124	1.94374	0.958833	0.792819	Up	8221	gi|514792775|ref|XP_005030533.1|PREDICTED: uncharacterized protein KIAA1551 homolog [Anas platyrhynchos]	0	sp|Q9HCM1|K1551_HUMAN	5e-52	Uncharacterized protein KIAA1551 OS=Homo sapiens GN=KIAA1551 PE=1 SV=3
TCONS_00009126	2.09827	1.0692	0.865369	Up	7990	gi|514792775|ref|XP_005030533.1|PREDICTED: uncharacterized protein KIAA1551 homolog [Anas platyrhynchos]	0	sp|Q9HCM1|K1551_HUMAN	9e-54	Uncharacterized protein KIAA1551 OS=Homo sapiens GN=KIAA1551 PE=1 SV=3
TCONS_00009180	0.187814	-2.41262	0.333743	Down	4500	gi|514754240|ref|XP_005021556.1|PREDICTED: DENN domain-containing protein 2A [Anas platyrhynchos]	0	sp|Q9ULE3|DEN2A_HUMAN	0	DENN domain-containing protein 2A OS=Homo sapiens GN=DENND2A PE=2 SV=4	KOG3569	0	RAS signaling inhibitor ST5
TCONS_00009188	0.323931	-1.62624	1	Down	4490	gi|514754258|ref|XP_005021560.1|PREDICTED: sugar phosphate exchanger 3 [Anas platyrhynchos]	0	sp|Q5F3N0|SPX3_CHICK	0	Sugar phosphate exchanger 3 OS=Gallus gallus GN=SLC37A3 PE=2 SV=1	KOG2533	0	Permease of the major facilitator superfamily							GO:0016021;GO:0055085;GO:0005215;GO:0008643	integral component of membrane|transmembrane transport|transporter activity|carbohydrate transport
TCONS_00009192	3.77246	1.9155	0.348393	Up	4585	gi|514754258|ref|XP_005021560.1|PREDICTED: sugar phosphate exchanger 3 [Anas platyrhynchos]	0	sp|Q5F3N0|SPX3_CHICK	0	Sugar phosphate exchanger 3 OS=Gallus gallus GN=SLC37A3 PE=2 SV=1	KOG2533	1e-150	Permease of the major facilitator superfamily
TCONS_00009204	0.128517	-2.95997	1	Down	5278	gi|514754263|ref|XP_005021561.1|PREDICTED: cystine/glutamate transporter-like isoform X1 [Anas platyrhynchos]	0	sp|Q5RAG7|XCT_PONAB	1e-122	Cystine/glutamate transporter OS=Pongo abelii GN=SLC7A11 PE=2 SV=1	KOG1287	4e-123	Amino acid transporters							GO:0016021;GO:0015171	integral component of membrane|amino acid transmembrane transporter activity
TCONS_00009210	0	#NAME?	1	Down	1945	gi|514754263|ref|XP_005021561.1|PREDICTED: cystine/glutamate transporter-like isoform X1 [Anas platyrhynchos]	1.8e-117	sp|Q5RAG7|XCT_PONAB	6e-51	Cystine/glutamate transporter OS=Pongo abelii GN=SLC7A11 PE=2 SV=1	KOG1287	2e-51	Amino acid transporters
TCONS_00009218	5.76769	2.52799	0.486308	Up	3459	gi|514754273|ref|XP_005021564.1|PREDICTED: poly [ADP-ribose] polymerase 12-like [Anas platyrhynchos]	4.34e-176	sp|Q9H0J9|PAR12_HUMAN	3e-97	Poly [ADP-ribose] polymerase 12 OS=Homo sapiens GN=PARP12 PE=1 SV=1	KOG4177	4e-07	Ankyrin							GO:0003950	NAD+ ADP-ribosyltransferase activity
TCONS_00009222	25.419	4.66784	0.964628	Up	3075	gi|483510745|gb|EOA99855.1|Poly [ADP-ribose] polymerase 12, partial [Anas platyrhynchos]	1.44e-118	sp|Q9H0J9|PAR12_HUMAN	5e-71	Poly [ADP-ribose] polymerase 12 OS=Homo sapiens GN=PARP12 PE=1 SV=1	KOG4177	3e-07	Ankyrin							GO:0003950	NAD+ ADP-ribosyltransferase activity
TCONS_00009243	0.381288	-1.39105	0.719547	Down	5757	gi|514754338|ref|XP_005021580.1|PREDICTED: thromboxane-A synthase isoform X1 [Anas platyrhynchos] >gi|514754342|ref|XP_005021581.1| PREDICTED: thromboxane-A synthase isoform X2 [Anas platyrhynchos] >gi|514754346|ref|XP_005021582.1| PREDICTED: thromboxane-A synthase isoform X3 [Anas platyrhynchos] >gi|514754350|ref|XP_005021583.1| PREDICTED: thromboxane-A synthase isoform X4 [Anas platyrhynchos] >…	0	sp|Q2PG45|THAS_MACFA	0	Thromboxane-A synthase OS=Macaca fascicularis GN=TBXAS1 PE=2 SV=2	KOG0158	0	Cytochrome P450 CYP3/CYP5/CYP6/CYP9 subfamilies	ko00590;ko04611	Arachidonic acid metabolism|Platelet activation	2	K01832	TBXAS1, CYP5A	thromboxane-A synthase	GO:0020037;GO:0004796;GO:0016705;GO:0005506;GO:0004497;GO:0009055	heme binding|thromboxane-A synthase activity|oxidoreductase activity, acting on paired donors, with incorporation or reduction of molecular oxygen|iron ion binding|monooxygenase activity|electron carrier activity
TCONS_00009245	1.75192	0.80894	1	Up	3588	gi|514754374|ref|XP_005021589.1|PREDICTED: transcription factor Spi-C isoform X3 [Anas platyrhynchos] >gi|514754378|ref|XP_005021590.1| PREDICTED: transcription factor Spi-C isoform X4 [Anas platyrhynchos]	4.28e-170	sp|Q8N5J4|SPIC_HUMAN	6e-97	Transcription factor Spi-C OS=Homo sapiens GN=SPIC PE=2 SV=1	KOG3805	2e-97	ERG and related ETS transcription factors							GO:0043565;GO:0003700;GO:0005634	sequence-specific DNA binding|sequence-specific DNA binding transcription factor activity|nucleus
TCONS_00009247	1.99378	0.995505	0.900219	Up	3479	gi|514754374|ref|XP_005021589.1|PREDICTED: transcription factor Spi-C isoform X3 [Anas platyrhynchos] >gi|514754378|ref|XP_005021590.1| PREDICTED: transcription factor Spi-C isoform X4 [Anas platyrhynchos]	1.78e-170	sp|Q8N5J4|SPIC_HUMAN	4e-97	Transcription factor Spi-C OS=Homo sapiens GN=SPIC PE=2 SV=1	KOG3805	1e-97	ERG and related ETS transcription factors							GO:0043565;GO:0003700;GO:0005634	sequence-specific DNA binding|sequence-specific DNA binding transcription factor activity|nucleus
TCONS_00009248	2.13698	1.09557	0.713489	Up	3441	gi|514754374|ref|XP_005021589.1|PREDICTED: transcription factor Spi-C isoform X3 [Anas platyrhynchos] >gi|514754378|ref|XP_005021590.1| PREDICTED: transcription factor Spi-C isoform X4 [Anas platyrhynchos]	1.33e-170	sp|Q8N5J4|SPIC_HUMAN	3e-97	Transcription factor Spi-C OS=Homo sapiens GN=SPIC PE=2 SV=1	KOG3805	8e-98	ERG and related ETS transcription factors							GO:0043565;GO:0003700;GO:0005634	sequence-specific DNA binding|sequence-specific DNA binding transcription factor activity|nucleus
TCONS_00009257	1.83139	0.872941	1	Up	11489	gi|483499165|gb|EOA94297.1|Damage-regulated autophagy modulator, partial [Anas platyrhynchos]	3.07e-31	sp|Q9DC58|DRAM1_MOUSE	8e-20	DNA damage-regulated autophagy modulator protein 1 OS=Mus musculus GN=Dram1 PE=2 SV=2	KOG4320	2e-21	Uncharacterized conserved protein
TCONS_00009259	0.450778	-1.14951	0.724543	Down	10542	gi|483524240|gb|EOB08293.1|Low-density lipoprotein receptor-related protein 6, partial [Anas platyrhynchos]	0	sp|O75581|LRP6_HUMAN	0	Low-density lipoprotein receptor-related protein 6 OS=Homo sapiens GN=LRP6 PE=1 SV=2	KOG1215	0	Low-density lipoprotein receptors containing Ca2+-binding EGF-like domains	ko04310	Wnt signaling pathway	1	K03068	LRP5_6	low density lipoprotein receptor-related protein 5/6	GO:0043065;GO:0031410;GO:0009986;GO:0060059;GO:0019210;GO:0005109;GO:0042803;GO:0002053;GO:0061324;GO:0044332;GO:0090118;GO:0001843;GO:0016021;GO:0005901;GO:2000168;GO:0090263;GO:0050680;GO:0051593;GO:2000166;GO:2000162;GO:0021943;GO:0051091;GO:0030901;GO:2000149;GO:0042475;GO:0045780;GO:2000151;GO:0034392;GO:0021794;GO:0009880;GO:0001947;GO:0046849;GO:0014029;GO:0042074;GO:0045944;GO:0036342;GO:…	positive regulation of apoptotic process|cytoplasmic vesicle|cell surface|embryonic retina morphogenesis in camera-type eye|kinase inhibitor activity|frizzled binding|protein homodimerization activity|positive regulation of mesenchymal cell proliferation|canonical Wnt signaling pathway involved in positive regulation of cardiac outflow tract cell proliferation|Wnt signaling pathway involved in do…
TCONS_00009270	21.2187	4.40726	1	Up	949	gi|524984503|ref|XP_005040227.1|PREDICTED: dual specificity protein phosphatase 16-like, partial [Ficedula albicollis]	2.54e-74	sp|Q9BY84|DUS16_HUMAN	4e-58	Dual specificity protein phosphatase 16 OS=Homo sapiens GN=DUSP16 PE=1 SV=1	KOG1716	1e-58	Dual specificity phosphatase	ko04010	MAPK signaling pathway	1	K04459	DUSP, MKP	dual specificity MAP kinase phosphatase	GO:0045209;GO:0006470;GO:0000188;GO:0045204;GO:0017017;GO:0016023;GO:0004725;GO:0005515;GO:0016310;GO:0016301;GO:0005634	MAPK phosphatase export from nucleus, leptomycin B sensitive|protein dephosphorylation|inactivation of MAPK activity|MAPK export from nucleus|MAP kinase tyrosine/serine/threonine phosphatase activity|cytoplasmic membrane-bounded vesicle|protein tyrosine phosphatase activity|protein binding|phosphorylation|kinase activity|nucleus
TCONS_00009282	Inf	Inf	1	Up	2297	gi|514706021|ref|XP_005010101.1|PREDICTED: potassium voltage-gated channel subfamily KQT member 1-like isoform X1 [Anas platyrhynchos] >gi|514706023|ref|XP_005010102.1| PREDICTED: potassium voltage-gated channel subfamily KQT member 1-like isoform X2 [Anas platyrhynchos]	0	sp|P97414|KCNQ1_MOUSE	0	Potassium voltage-gated channel subfamily KQT member 1 OS=Mus musculus GN=Kcnq1 PE=1 SV=3	KOG1419	0	Voltage-gated K+ channel KCNQ	ko05110;ko04261;ko04971;ko04972;ko04974;ko04725	Vibrio cholerae infection|Adrenergic signaling in cardiomyocytes|Gastric acid secretion|Pancreatic secretion|Protein digestion and absorption|Cholinergic synapse	6	K04926	KCNQ1	potassium voltage-gated channel KQT-like subfamily member 1
TCONS_00009285	0.495945	-1.01175	0.983032	Down	12973	gi|483516163|gb|EOB03132.1|cGMP-inhibited 3',5'-cyclic phosphodiesterase A, partial [Anas platyrhynchos]	0	sp|Q14432|PDE3A_HUMAN	0	cGMP-inhibited 3',5'-cyclic phosphodiesterase A OS=Homo sapiens GN=PDE3A PE=1 SV=3	KOG3688	2e-89	Cyclic GMP phosphodiesterase	ko04022;ko04024;ko05032;ko00230	cGMP - PKG signaling pathway|cAMP signaling pathway|Morphine addiction|Purine metabolism	4	K19021	PDE3A	cGMP-inhibited 3',5'-cyclic phosphodiesterase A	GO:0043116;GO:0019933;GO:0060282;GO:0006198;GO:0019934;GO:0071560;GO:0046872;GO:0071321;GO:0042493;GO:0040020;GO:0001556;GO:0043117;GO:0004115	negative regulation of vascular permeability|cAMP-mediated signaling|positive regulation of oocyte development|cAMP catabolic process|cGMP-mediated signaling|cellular response to transforming growth factor beta stimulus|metal ion binding|cellular response to cGMP|response to drug|regulation of meiosis|oocyte maturation|positive regulation of vascular permeability|3',5'-cyclic-AMP phosphodiesteras…
TCONS_00009305	4.0118	2.00425	1	Up	5772	gi|686601928|ref|XP_009277267.1|PREDICTED: phosphatidylinositol 4-phosphate 3-kinase C2 domain-containing subunit gamma [Aptenodytes forsteri]	0	sp|O75747|P3C2G_HUMAN	0	Phosphatidylinositol 4-phosphate 3-kinase C2 domain-containing subunit gamma OS=Homo sapiens GN=PIK3C2G PE=1 SV=3	KOG0905	0	Phosphoinositide 3-kinase	ko04070;ko00562	Phosphatidylinositol signaling system|Inositol phosphate metabolism	2	K00923	PIK3C2	phosphatidylinositol-4-phosphate 3-kinase
TCONS_00009309	0.177544	-2.49375	0.651805	Down	4101	gi|57525432|ref|NP_001006248.1|putative deoxyribose-phosphate aldolase [Gallus gallus] >gi|53127188|emb|CAG31017.1| hypothetical protein RCJMB04_1j17 [Gallus gallus]	1.97e-171	sp|Q9Y315|DEOC_HUMAN	1e-132	Putative deoxyribose-phosphate aldolase OS=Homo sapiens GN=DERA PE=1 SV=2	KOG3981	8e-134	Deoxyribose-phosphate aldolase	ko00030	Pentose phosphate pathway	1	K01619	deoC, DERA	deoxyribose-phosphate aldolase	GO:0005737;GO:0004139;GO:0009264	cytoplasm|deoxyribose-phosphate aldolase activity|deoxyribonucleotide catabolic process
TCONS_00009319	0.319782	-1.64484	0.11913	Down	3509	gi|690464741|ref|XP_009331138.1|PREDICTED: caldesmon isoform X7 [Pygoscelis adeliae]	8.61e-144	sp|P12957|CALD1_CHICK	5e-124	Caldesmon OS=Gallus gallus GN=CALD1 PE=1 SV=2	KOG3656	3e-07	FOG: 7 transmembrane receptor	ko04270	Vascular smooth muscle contraction	1	K12327	CALD1	caldesmon	GO:0030016;GO:0005516;GO:0003779;GO:0015629;GO:0017022;GO:0005886;GO:0006936	myofibril|calmodulin binding|actin binding|actin cytoskeleton|myosin binding|plasma membrane|muscle contraction
TCONS_00009320	0.332185	-1.58994	0.783321	Down	3592	gi|690464738|ref|XP_009331137.1|PREDICTED: caldesmon isoform X6 [Pygoscelis adeliae]	3.2e-144	sp|P12957|CALD1_CHICK	4e-122	Caldesmon OS=Gallus gallus GN=CALD1 PE=1 SV=2	KOG3656	3e-07	FOG: 7 transmembrane receptor	ko04270	Vascular smooth muscle contraction	1	K12327	CALD1	caldesmon	GO:0030016;GO:0005516;GO:0003779;GO:0015629;GO:0017022;GO:0005886;GO:0006936	myofibril|calmodulin binding|actin binding|actin cytoskeleton|myosin binding|plasma membrane|muscle contraction
TCONS_00009321	0.438136	-1.19055	0.690877	Down	3785	gi|698471750|ref|XP_009706327.1|PREDICTED: caldesmon, partial [Cariama cristata]	2.02e-140	sp|P12957|CALD1_CHICK	1e-121	Caldesmon OS=Gallus gallus GN=CALD1 PE=1 SV=2	KOG3656	3e-07	FOG: 7 transmembrane receptor	ko04270	Vascular smooth muscle contraction	1	K12327	CALD1	caldesmon
TCONS_00009331	0.160246	-2.64164	0.000298841	Down	3590	gi|697819679|ref|XP_009646204.1|PREDICTED: bisphosphoglycerate mutase [Egretta garzetta] >gi|698413914|ref|XP_009812018.1| PREDICTED: bisphosphoglycerate mutase [Gavia stellata] >gi|704538360|ref|XP_010192544.1| PREDICTED: bisphosphoglycerate mutase [Mesitornis unicolor] >gi|723146529|ref|XP_010290486.1| PREDICTED: bisphosphoglycerate mutase [Phaethon lepturus] >gi|676814150|gb|KFP10333.1| Bispho…	6.11e-127	sp|P07738|PMGE_HUMAN	6e-110	Bisphosphoglycerate mutase OS=Homo sapiens GN=BPGM PE=1 SV=2	KOG0235	2e-110	Phosphoglycerate mutase	ko00260;ko00010	Glycine, serine and threonine metabolism|Glycolysis / Gluconeogenesis	2	K01837	BPGM	bisphosphoglycerate mutase
TCONS_00009332	0.213008	-2.23102	0.0804035	Down	3694	gi|706134067|ref|XP_010200859.1|PREDICTED: bisphosphoglycerate mutase [Colius striatus] >gi|677066710|gb|KFP25878.1| Bisphosphoglycerate mutase [Colius striatus]	2.72e-127	sp|P07738|PMGE_HUMAN	1e-109	Bisphosphoglycerate mutase OS=Homo sapiens GN=BPGM PE=1 SV=2	KOG0235	2e-110	Phosphoglycerate mutase	ko00260;ko00010	Glycine, serine and threonine metabolism|Glycolysis / Gluconeogenesis	2	K01837	BPGM	bisphosphoglycerate mutase
TCONS_00009334	0.174031	-2.52259	0.058274	Down	3672	gi|706134067|ref|XP_010200859.1|PREDICTED: bisphosphoglycerate mutase [Colius striatus] >gi|677066710|gb|KFP25878.1| Bisphosphoglycerate mutase [Colius striatus]	2.84e-128	sp|P07738|PMGE_HUMAN	1e-110	Bisphosphoglycerate mutase OS=Homo sapiens GN=BPGM PE=1 SV=2	KOG0235	3e-111	Phosphoglycerate mutase	ko00260;ko00010	Glycine, serine and threonine metabolism|Glycolysis / Gluconeogenesis	2	K01837	BPGM	bisphosphoglycerate mutase
TCONS_00009338	55.4737	5.79373	0.752817	Up	6065	gi|514705787|ref|XP_005009988.1|PREDICTED: ubl carboxyl-terminal hydrolase 18 isoform X1 [Anas platyrhynchos] >gi|514705789|ref|XP_005009989.1| PREDICTED: ubl carboxyl-terminal hydrolase 18 isoform X2 [Anas platyrhynchos]	0	sp|Q9UMW8|UBP18_HUMAN	3e-119	Ubl carboxyl-terminal hydrolase 18 OS=Homo sapiens GN=USP18 PE=1 SV=1	KOG1863	7e-120	Ubiquitin carboxyl-terminal hydrolase
TCONS_00009344	69.2026	6.11276	0.645151	Up	1575
TCONS_00009346	0.297533	-1.74888	0.3729	Down	6716	gi|699599712|ref|XP_009869532.1|PREDICTED: bcl-2-like protein 13 [Apaloderma vittatum]	3.53e-82	sp|Q9BXK5|B2L13_HUMAN	8e-45	Bcl-2-like protein 13 OS=Homo sapiens GN=BCL2L13 PE=1 SV=1				ko05134	Legionellosis	1	K15485	BCL2L13, BCL-RAMBO	Bcl-2-like protein 13
TCONS_00009423	2.16431	1.1139	0.671108	Up	7515	gi|483496194|gb|EOA93655.1|RAB6IP1-like protein, partial [Anas platyrhynchos]	0	sp|Q6ZUT9|DEN5B_HUMAN	0	DENN domain-containing protein 5B OS=Homo sapiens GN=DENND5B PE=1 SV=2	KOG2080	0	Uncharacterized conserved protein, contains DENN and RUN domains							GO:0016020;GO:0005262;GO:0017112;GO:0050982	membrane|calcium channel activity|Rab guanyl-nucleotide exchange factor activity|detection of mechanical stimulus
TCONS_00009433	0.298637	-1.74354	0.501278	Down	4860	gi|514748806|ref|XP_005020243.1|PREDICTED: plakophilin-2 [Anas platyrhynchos]	0	sp|Q99959|PKP2_HUMAN	0	Plakophilin-2 OS=Homo sapiens GN=PKP2 PE=1 SV=2	KOG1048	0	Neural adherens junction protein Plakophilin and related Armadillo repeat proteins	ko05412	Arrhythmogenic right ventricular cardiomyopathy (ARVC)	1	K12642	PKP2	plakophilin 2	GO:0005080;GO:0055010;GO:0086069;GO:0002159;GO:0032947;GO:0086019;GO:0045110;GO:0086091;GO:0019215;GO:0048496;GO:0086005	protein kinase C binding|ventricular cardiac muscle tissue morphogenesis|bundle of His cell to Purkinje myocyte communication|desmosome assembly|protein complex scaffold|cell-cell signaling involved in cardiac conduction|intermediate filament bundle assembly|regulation of heart rate by cardiac conduction|intermediate filament binding|maintenance of organ identity|ventricular cardiac muscle cell a…
TCONS_00009437	0.211229	-2.24312	0.989264	Down	2241	gi|694640193|ref|XP_009478313.1|PREDICTED: protein FAM180A [Pelecanus crispus]	1.45e-94	sp|Q6UWF9|F180A_HUMAN	2e-58	Protein FAM180A OS=Homo sapiens GN=FAM180A PE=2 SV=1
TCONS_00009442	0.198358	-2.33382	0.491767	Down	5287	gi|514754197|ref|XP_005021546.1|PREDICTED: cyclic AMP-responsive element-binding protein 3-like protein 2 isoform X2 [Anas platyrhynchos]	0	sp|Q8BH52|CR3L2_MOUSE	2e-120	Cyclic AMP-responsive element-binding protein 3-like protein 2 OS=Mus musculus GN=Creb3l2 PE=2 SV=1	KOG0709	3e-64	CREB/ATF family transcription factor	ko04022;ko04024;ko04151;ko04152;ko04668;ko05203;ko05215;ko05161;ko05016;ko05030;ko05031;ko05034;ko04261;ko04911;ko04915;ko04916;ko04918;ko04922;ko04962;ko04725;ko04728	cGMP - PKG signaling pathway|cAMP signaling pathway|PI3K-Akt signaling pathway|AMPK signaling pathway|TNF signaling pathway|Viral carcinogenesis|Prostate cancer|Hepatitis B|Huntington's disease|Cocaine addiction|Amphetamine addiction|Alcoholism|Adrenergic signaling in cardiomyocytes|Insulin secretion|Estrogen signaling pathway|Melanogenesis|Thyroid hormone synthesis|Glucagon signaling pathway|Vas…	21	K09048	CREB3	cyclic AMP-responsive element-binding protein 3
TCONS_00009470	0	#NAME?	0.986488	Down	3155	gi|695140803|ref|XP_009512887.1|PREDICTED: UPF0606 protein KIAA1549 homolog [Phalacrocorax carbo]	1.46e-154	sp|Q9HCM3|K1549_HUMAN	2e-94	UPF0606 protein KIAA1549 OS=Homo sapiens GN=KIAA1549 PE=1 SV=4
TCONS_00009491	0	#NAME?	1	Down	894	gi|483516707|gb|EOB03473.1|CUB and sushi domain-containing protein 1 [Anas platyrhynchos]	1.65e-60
TCONS_00009651	1.81356	0.858823	1	Up	793	gi|699642828|ref|XP_009878614.1|PREDICTED: coronin-1C [Charadrius vociferus]	9.4e-147	sp|Q9ULV4|COR1C_HUMAN	4e-144	Coronin-1C OS=Homo sapiens GN=CORO1C PE=1 SV=1	KOG0303	9e-145	Actin-binding protein Coronin, contains WD40 repeats							GO:0030036;GO:0051015;GO:0015629	actin cytoskeleton organization|actin filament binding|actin cytoskeleton
TCONS_00009657	0.475862	-1.07138	0.680072	Down	3701	gi|694647760|ref|XP_009481048.1|PREDICTED: squamous cell carcinoma antigen recognized by T-cells 3, partial [Pelecanus crispus]	0	sp|Q5REG1|SART3_PONAB	0	Squamous cell carcinoma antigen recognized by T-cells 3 OS=Pongo abelii GN=SART3 PE=2 SV=1	KOG0128	0	RNA-binding protein SART3 (RRM superfamily)							GO:0003676;GO:0005622;GO:0006396;GO:0000166	nucleic acid binding|intracellular|RNA processing|nucleotide binding
TCONS_00009658	2.1342	1.0937	0.694211	Up	3698	gi|677471798|gb|KFQ61212.1|Squamous cell carcinoma antigen recognized by T-cells 3, partial [Pelecanus crispus]	0	sp|Q5REG1|SART3_PONAB	0	Squamous cell carcinoma antigen recognized by T-cells 3 OS=Pongo abelii GN=SART3 PE=2 SV=1	KOG0128	0	RNA-binding protein SART3 (RRM superfamily)							GO:0003676;GO:0005622;GO:0006396;GO:0000166	nucleic acid binding|intracellular|RNA processing|nucleotide binding
TCONS_00009659	2.1342	1.0937	0.694211	Up	3698	gi|677471798|gb|KFQ61212.1|Squamous cell carcinoma antigen recognized by T-cells 3, partial [Pelecanus crispus]	0	sp|Q5REG1|SART3_PONAB	0	Squamous cell carcinoma antigen recognized by T-cells 3 OS=Pongo abelii GN=SART3 PE=2 SV=1	KOG0128	0	RNA-binding protein SART3 (RRM superfamily)							GO:0003676;GO:0005622;GO:0006396;GO:0000166	nucleic acid binding|intracellular|RNA processing|nucleotide binding
TCONS_00009660	0.477294	-1.06705	0.671521	Down	3697	gi|694647760|ref|XP_009481048.1|PREDICTED: squamous cell carcinoma antigen recognized by T-cells 3, partial [Pelecanus crispus]	0	sp|Q5REG1|SART3_PONAB	0	Squamous cell carcinoma antigen recognized by T-cells 3 OS=Pongo abelii GN=SART3 PE=2 SV=1	KOG0128	0	RNA-binding protein SART3 (RRM superfamily)							GO:0003676;GO:0005622;GO:0006396;GO:0000166	nucleic acid binding|intracellular|RNA processing|nucleotide binding
TCONS_00009671	0.439817	-1.18502	1	Down	26231	gi|514715780|ref|XP_005012634.1|PREDICTED: probable E3 ubiquitin-protein ligase HECTD4 isoform X1 [Anas platyrhynchos]	0	sp|Q9Y4D8|HECD4_HUMAN	0	Probable E3 ubiquitin-protein ligase HECTD4 OS=Homo sapiens GN=HECTD4 PE=1 SV=5	KOG1426	8e-29	FOG: RCC1 domain							GO:0004842	ubiquitin-protein transferase activity
TCONS_00009721	2.54549	1.34794	0.878776	Up	8276	gi|695149469|ref|XP_009502339.1|PREDICTED: LOW QUALITY PROTEIN: serine/threonine-protein phosphatase PP1-gamma catalytic subunit {ECO:0000250|UniProtKB:P36873}-like, partial [Phalacrocorax carbo]	0	sp|Q6NVU2|PPIG_XENTR	0	Serine/threonine-protein phosphatase PP1-gamma catalytic subunit OS=Xenopus tropicalis GN=ppp1cc PE=2 SV=1	KOG0374	0	Serine/threonine specific protein phosphatase PP1, catalytic subunit	ko04113;ko04114;ko04810;ko04510;ko04022;ko04024;ko04390;ko03015;ko05205;ko05168;ko05031;ko05034;ko04261;ko04270;ko04910;ko04921;ko04611;ko04720;ko04728;ko04750	Meiosis - yeast|Oocyte meiosis|Regulation of actin cytoskeleton|Focal adhesion|cGMP - PKG signaling pathway|cAMP signaling pathway|Hippo signaling pathway|mRNA surveillance pathway|Proteoglycans in cancer|Herpes simplex infection|Amphetamine addiction|Alcoholism|Adrenergic signaling in cardiomyocytes|Vascular smooth muscle contraction|Insulin signaling pathway|Oxytocin signaling pathway|Platelet …	20	K06269	PPP1C	serine/threonine-protein phosphatase PP1 catalytic subunit
TCONS_00009723	1.84899	0.886734	1	Up	5880	gi|514783253|ref|XP_005028277.1|PREDICTED: voltage-gated hydrogen channel 1 isoform X5 [Anas platyrhynchos]	4.57e-138	sp|Q5F4C0|HVCN1_CHICK	2e-127	Voltage-gated hydrogen channel 1 OS=Gallus gallus GN=HVCN1 PE=2 SV=1
TCONS_00009763	5.49376	2.45779	0.597119	Up	1916	gi|514783163|ref|XP_005028255.1|PREDICTED: LOW QUALITY PROTEIN: 4-hydroxyphenylpyruvate dioxygenase [Anas platyrhynchos]	0	sp|Q6TGZ5|HPPD_DANRE	0	4-hydroxyphenylpyruvate dioxygenase OS=Danio rerio GN=hpd PE=2 SV=1	KOG0638	0	4-hydroxyphenylpyruvate dioxygenase	ko00350;ko00360;ko00130	Tyrosine metabolism|Phenylalanine metabolism|Ubiquinone and other terpenoid-quinone biosynthesis	3	K00457	HPD, hppD	4-hydroxyphenylpyruvate dioxygenase	GO:0046872;GO:0055114;GO:0003868;GO:0009072	metal ion binding|oxidation-reduction process|4-hydroxyphenylpyruvate dioxygenase activity|aromatic amino acid family metabolic process
TCONS_00009773	6.79104	2.76363	0.234484	Up	8332	gi|53130684|emb|CAG31671.1|hypothetical protein RCJMB04_9g24 [Gallus gallus]	3.62e-24	sp|Q3SZA1|RHOF_BOVIN	1e-17	Rho-related GTP-binding protein RhoF OS=Bos taurus GN=RHOF PE=2 SV=1	KOG0393	5e-17	Ras-related small GTPase, Rho type							GO:0005525;GO:0005622;GO:0016020;GO:0007264	GTP binding|intracellular|membrane|small GTPase mediated signal transduction
TCONS_00009809	0.165371	-2.59622	0.352068	Down	3228	gi|514783107|ref|XP_005028241.1|PREDICTED: intraflagellar transport protein 81 homolog isoform X1 [Anas platyrhynchos] >gi|483501734|gb|EOA95229.1| Intraflagellar transport protein 81-like protein, partial [Anas platyrhynchos]	0	sp|O35594|IFT81_MOUSE	0	Intraflagellar transport protein 81 homolog OS=Mus musculus GN=Ift81 PE=1 SV=4	KOG0946	7e-12	ER-Golgi vesicle-tethering protein p115
TCONS_00009815	0	#NAME?	0.382382	Down	1883	gi|697032232|ref|XP_009578254.1|PREDICTED: intraflagellar transport protein 81 homolog, partial [Fulmarus glacialis]	1.34e-76	sp|P83829|IFT81_RAT	7e-58	Intraflagellar transport protein 81 homolog OS=Rattus norvegicus GN=Ift81 PE=2 SV=1
TCONS_00009826	0.0998534	-3.32404	0.117568	Down	2450	gi|514731459|ref|XP_005016366.1|PREDICTED: coiled-coil domain-containing protein 62 isoform X6 [Anas platyrhynchos]	0	sp|E9PVD1|CCD62_MOUSE	9e-66	Coiled-coil domain-containing protein 62 OS=Mus musculus GN=Ccdc62 PE=3 SV=1
TCONS_00009851	0.0379762	-4.71876	0.0866603	Down	6242	gi|514731404|ref|XP_005016353.1|PREDICTED: probable peptide chain release factor C12orf65 homolog, mitochondrial isoform X1 [Anas platyrhynchos] >gi|514731408|ref|XP_005016354.1| PREDICTED: probable peptide chain release factor C12orf65 homolog, mitochondrial isoform X2 [Anas platyrhynchos]	2.34e-83	sp|Q9H3J6|CL065_HUMAN	1e-39	Probable peptide chain release factor C12orf65, mitochondrial OS=Homo sapiens GN=C12orf65 PE=2 SV=1	KOG2726	3e-40	Mitochondrial polypeptide chain release factor
TCONS_00009888	2.78787	1.47917	0.738177	Up	3997	gi|483514883|gb|EOB02335.1|GTP-binding nuclear protein Ran, partial [Anas platyrhynchos] >gi|677209340|gb|KFP48881.1| GTP-binding nuclear protein Ran, partial [Cathartes aura] >gi|678140316|gb|KFV09488.1| GTP-binding nuclear protein Ran, partial [Pterocles gutturalis]	1.93e-136	sp|P42558|RAN_CHICK	1e-137	GTP-binding nuclear protein Ran OS=Gallus gallus GN=RAN PE=2 SV=1	KOG0096	6e-137	GTPase Ran/TC4/GSP1 (nuclear protein transport pathway), small G protein superfamily	ko03008;ko03013;ko05166;ko05169	Ribosome biogenesis in eukaryotes|RNA transport|HTLV-I infection|Epstein-Barr virus infection	4	K07936	RAN	GTP-binding nuclear protein Ran	GO:0000785;GO:0032092;GO:0006913;GO:0005525;GO:0006184;GO:0006886;GO:0007264;GO:0003924;GO:0005634	chromatin|positive regulation of protein binding|nucleocytoplasmic transport|GTP binding|GTP catabolic process|intracellular protein transport|small GTPase mediated signal transduction|GTPase activity|nucleus
TCONS_00009898	2.35279	1.23437	0.861264	Up	5938	gi|514739876|ref|XP_005018139.1|PREDICTED: splicing factor, suppressor of white-apricot homolog isoform X1 [Anas platyrhynchos]	0	sp|D3ZTQ1|SFSWA_RAT	0	Splicing factor, suppressor of white-apricot homolog OS=Rattus norvegicus GN=Sfswap PE=2 SV=1	KOG1847	2e-167	mRNA splicing factor
TCONS_00009903	0.282955	-1.82135	0.708349	Down	5063	gi|514739904|ref|XP_005018146.1|PREDICTED: matrix metalloproteinase-17, partial [Anas platyrhynchos]	0	sp|Q9ULZ9|MMP17_HUMAN	0	Matrix metalloproteinase-17 OS=Homo sapiens GN=MMP17 PE=1 SV=4	KOG1565	0	Gelatinase A and related matrix metalloproteases							GO:0004222;GO:0006508;GO:0005509;GO:0031012;GO:0008270	metalloendopeptidase activity|proteolysis|calcium ion binding|extracellular matrix|zinc ion binding
TCONS_00009905	0.202445	-2.3044	0.397249	Down	3598	gi|511920821|ref|XP_004779618.1|PREDICTED: matrix metalloproteinase-17 [Mustela putorius furo] >gi|512016890|ref|XP_004825737.1| PREDICTED: matrix metalloproteinase-17 [Mustela putorius furo]	0	sp|Q9ULZ9|MMP17_HUMAN	9e-172	Matrix metalloproteinase-17 OS=Homo sapiens GN=MMP17 PE=1 SV=4	KOG1565	1e-172	Gelatinase A and related matrix metalloproteases							GO:0004222;GO:0006508;GO:0005509;GO:0031012;GO:0008270	metalloendopeptidase activity|proteolysis|calcium ion binding|extracellular matrix|zinc ion binding
TCONS_00009912	3.16914	1.66409	1	Up	5938	gi|733911522|ref|XP_010718329.1|PREDICTED: serine/threonine-protein kinase ULK1 isoform X2 [Meleagris gallopavo]	0	sp|O70405|ULK1_MOUSE	0	Serine/threonine-protein kinase ULK1 OS=Mus musculus GN=Ulk1 PE=1 SV=1	KOG0595	4e-162	Serine/threonine-protein kinase involved in autophagy	ko04140;ko04150	Regulation of autophagy|mTOR signaling pathway	2	K08269	ULK1_2_3, ATG1	serine/threonine-protein kinase ULK/ATG1	GO:0006468;GO:0005524;GO:0004674	protein phosphorylation|ATP binding|protein serine/threonine kinase activity
TCONS_00009953	0.198425	-2.33334	0.455345	Down	5112	gi|697835569|ref|XP_009638142.1|PREDICTED: fibrosin-1-like protein [Egretta garzetta]	0	sp|Q8WXX7|AUTS2_HUMAN	0	Autism susceptibility gene 2 protein OS=Homo sapiens GN=AUTS2 PE=1 SV=1
TCONS_00009962	2.93517	1.55344	0.744396	Up	13724	gi|514740054|ref|XP_005018182.1|PREDICTED: golgin subfamily A member 3 isoform X3 [Anas platyrhynchos]	0	sp|Q08378|GOGA3_HUMAN	0	Golgin subfamily A member 3 OS=Homo sapiens GN=GOLGA3 PE=1 SV=2	KOG0161	8e-42	Myosin class II heavy chain
TCONS_00009982	0.536419	-0.898568	0.985016	Down	20384	gi|697444459|ref|XP_009665013.1|PREDICTED: armadillo repeat protein deleted in velo-cardio-facial syndrome isoform X2 [Struthio camelus australis]	0	sp|O00192|ARVC_HUMAN	0	Armadillo repeat protein deleted in velo-cardio-facial syndrome OS=Homo sapiens GN=ARVCF PE=1 SV=1	KOG1048	0	Neural adherens junction protein Plakophilin and related Armadillo repeat proteins
TCONS_00009986	0.244542	-2.03184	0.316556	Down	3292	gi|695143113|ref|XP_009498824.1|PREDICTED: thioredoxin reductase 2, mitochondrial-like, partial [Phalacrocorax carbo] >gi|679242647|gb|KFW96088.1| hypothetical protein N336_06491, partial [Phalacrocorax carbo]	3.75e-57	sp|Q9N2I8|TRXR2_BOVIN	2e-46	Thioredoxin reductase 2, mitochondrial OS=Bos taurus GN=TXNRD2 PE=1 SV=2	KOG4716	8e-46	Thioredoxin reductase	ko00450;ko00240	Selenocompound metabolism|Pyrimidine metabolism	2	K00384	trxB	thioredoxin reductase (NADPH)
TCONS_00010080	0	#NAME?	0.907724	Down	5342	gi|678980168|gb|KFV92215.1|Phosphatidylserine decarboxylase proenzyme, partial [Fulmarus glacialis]	3.52e-109	sp|P27465|PISD_CRIGR	2e-99	Phosphatidylserine decarboxylase proenzyme OS=Cricetulus griseus GN=PISD PE=1 SV=2	KOG2420	3e-98	Phosphatidylserine decarboxylase	ko00564	Glycerophospholipid metabolism	1	K01613	psd, PISD	phosphatidylserine decarboxylase
TCONS_00010081	2.89468	1.5334	0.561447	Up	4444	gi|678980168|gb|KFV92215.1|Phosphatidylserine decarboxylase proenzyme, partial [Fulmarus glacialis]	1.57e-138	sp|P27465|PISD_CRIGR	2e-125	Phosphatidylserine decarboxylase proenzyme OS=Cricetulus griseus GN=PISD PE=1 SV=2	KOG2420	1e-123	Phosphatidylserine decarboxylase	ko00564	Glycerophospholipid metabolism	1	K01613	psd, PISD	phosphatidylserine decarboxylase
TCONS_00010103	0.197648	-2.339	0.862635	Down	3245	gi|527259342|ref|XP_005147927.1|PREDICTED: LOW QUALITY PROTEIN: POZ-, AT hook-, and zinc finger-containing protein 1, partial [Melopsittacus undulatus]	0	sp|Q9HBE1|PATZ1_HUMAN	0	POZ-, AT hook-, and zinc finger-containing protein 1 OS=Homo sapiens GN=PATZ1 PE=1 SV=1	KOG1721	0	FOG: Zn-finger							GO:0045893;GO:0046872;GO:0007283;GO:0008584;GO:0003677;GO:0030217;GO:0003682;GO:0005634	positive regulation of transcription, DNA-templated|metal ion binding|spermatogenesis|male gonad development|DNA binding|T cell differentiation|chromatin binding|nucleus
TCONS_00010110	2.42776	1.27963	0.936077	Up	1645	gi|514776031|ref|XP_005026723.1|PREDICTED: uncharacterized protein C12orf43 homolog [Anas platyrhynchos]	4.16e-89	sp|Q96C57|CL043_HUMAN	1e-27	Uncharacterized protein C12orf43 OS=Homo sapiens GN=C12orf43 PE=1 SV=2
TCONS_00010154	2.71068	1.43866	0.882067	Up	9553	gi|514776202|ref|XP_005026766.1|PREDICTED: citron Rho-interacting kinase, partial [Anas platyrhynchos]	0	sp|P49025|CTRO_MOUSE	0	Citron Rho-interacting kinase OS=Mus musculus GN=Cit PE=1 SV=3	KOG0976	0	Rho/Rac1-interacting serine/threonine kinase Citron							GO:0005083;GO:0046872;GO:0035556;GO:0005543;GO:0005524;GO:0004674	small GTPase regulator activity|metal ion binding|intracellular signal transduction|phospholipid binding|ATP binding|protein serine/threonine kinase activity
TCONS_00010162	0.444068	-1.17115	0.783321	Down	3769	gi|700364979|ref|XP_009927140.1|PREDICTED: serine/threonine-protein kinase TAO3 isoform X2 [Haliaeetus albicilla] >gi|729722863|ref|XP_010572646.1| PREDICTED: serine/threonine-protein kinase TAO3 isoform X2 [Haliaeetus leucocephalus]	0	sp|Q5R4F3|TAOK3_PONAB	0	Serine/threonine-protein kinase TAO3 OS=Pongo abelii GN=TAOK3 PE=2 SV=1	KOG0577	0	Serine/threonine protein kinase	ko04010	MAPK signaling pathway	1	K04429	TAO	thousand and one amino acid protein kinase	GO:0006468;GO:0005524;GO:0004674	protein phosphorylation|ATP binding|protein serine/threonine kinase activity
TCONS_00010166	2.15468	1.10747	0.644168	Up	6238	gi|514790921|ref|XP_005030102.1|PREDICTED: two pore calcium channel protein 1 isoform X3 [Anas platyrhynchos]	0	sp|Q9ULQ1|TPC1_HUMAN	0	Two pore calcium channel protein 1 OS=Homo sapiens GN=TPCN1 PE=1 SV=3	KOG2301	4e-29	Voltage-gated Ca2+ channels, alpha1 subunits							GO:0042802;GO:0072345;GO:0055085;GO:0006811;GO:0005765;GO:0016021;GO:0010008	identical protein binding|NAADP-sensitive calcium-release channel activity|transmembrane transport|ion transport|lysosomal membrane|integral component of membrane|endosome membrane
TCONS_00010176	2.22845	1.15604	0.704559	Up	7856	gi|698436908|ref|XP_009698274.1|PREDICTED: beta-adrenergic receptor kinase 2 [Cariama cristata]	0	sp|P26818|ARBK2_BOVIN	0	Beta-adrenergic receptor kinase 2 OS=Bos taurus GN=ADRBK2 PE=2 SV=1	KOG0986	0	G protein-coupled receptor kinase	ko04144;ko05032;ko04062;ko04724;ko04745	Endocytosis|Morphine addiction|Chemokine signaling pathway|Glutamatergic synapse|Phototransduction - fly	5	K00910	ADRBK, GRK	beta-adrenergic-receptor kinase	GO:0006468;GO:0031623;GO:0005543;GO:0004703;GO:0038032;GO:0005524;GO:0007165	protein phosphorylation|receptor internalization|phospholipid binding|G-protein coupled receptor kinase activity|termination of G-protein coupled receptor signaling pathway|ATP binding|signal transduction
TCONS_00010177	2.16826	1.11654	0.795579	Up	7845	gi|698436908|ref|XP_009698274.1|PREDICTED: beta-adrenergic receptor kinase 2 [Cariama cristata]	0	sp|P26818|ARBK2_BOVIN	0	Beta-adrenergic receptor kinase 2 OS=Bos taurus GN=ADRBK2 PE=2 SV=1	KOG0986	0	G protein-coupled receptor kinase	ko04144;ko05032;ko04062;ko04724;ko04745	Endocytosis|Morphine addiction|Chemokine signaling pathway|Glutamatergic synapse|Phototransduction - fly	5	K00910	ADRBK, GRK	beta-adrenergic-receptor kinase	GO:0006468;GO:0031623;GO:0005543;GO:0004703;GO:0038032;GO:0005524;GO:0007165	protein phosphorylation|receptor internalization|phospholipid binding|G-protein coupled receptor kinase activity|termination of G-protein coupled receptor signaling pathway|ATP binding|signal transduction
TCONS_00010178	2.16001	1.11104	0.803643	Up	7903	gi|683919228|ref|XP_009090836.1|PREDICTED: beta-adrenergic receptor kinase 2 [Serinus canaria]	0	sp|P26818|ARBK2_BOVIN	0	Beta-adrenergic receptor kinase 2 OS=Bos taurus GN=ADRBK2 PE=2 SV=1	KOG0986	0	G protein-coupled receptor kinase	ko04144;ko05032;ko04062;ko04724;ko04745	Endocytosis|Morphine addiction|Chemokine signaling pathway|Glutamatergic synapse|Phototransduction - fly	5	K00910	ADRBK, GRK	beta-adrenergic-receptor kinase	GO:0006468;GO:0031623;GO:0005543;GO:0004703;GO:0038032;GO:0005524;GO:0007165	protein phosphorylation|receptor internalization|phospholipid binding|G-protein coupled receptor kinase activity|termination of G-protein coupled receptor signaling pathway|ATP binding|signal transduction
TCONS_00010180	2.26949	1.18237	0.634232	Up	7867	gi|729766419|ref|XP_010580351.1|PREDICTED: beta-adrenergic receptor kinase 2 [Haliaeetus leucocephalus]	0	sp|P26818|ARBK2_BOVIN	0	Beta-adrenergic receptor kinase 2 OS=Bos taurus GN=ADRBK2 PE=2 SV=1	KOG0986	0	G protein-coupled receptor kinase	ko04144;ko05032;ko04062;ko04724;ko04745	Endocytosis|Morphine addiction|Chemokine signaling pathway|Glutamatergic synapse|Phototransduction - fly	5	K00910	ADRBK, GRK	beta-adrenergic-receptor kinase	GO:0006468;GO:0031623;GO:0005543;GO:0004703;GO:0038032;GO:0005524;GO:0007165	protein phosphorylation|receptor internalization|phospholipid binding|G-protein coupled receptor kinase activity|termination of G-protein coupled receptor signaling pathway|ATP binding|signal transduction
TCONS_00010181	1.9723	0.979883	1	Up	7950	gi|696979805|ref|XP_009558799.1|PREDICTED: beta-adrenergic receptor kinase 2 [Cuculus canorus]	0	sp|P26818|ARBK2_BOVIN	0	Beta-adrenergic receptor kinase 2 OS=Bos taurus GN=ADRBK2 PE=2 SV=1	KOG0986	0	G protein-coupled receptor kinase	ko04144;ko05032;ko04062;ko04724;ko04745	Endocytosis|Morphine addiction|Chemokine signaling pathway|Glutamatergic synapse|Phototransduction - fly	5	K00910	ADRBK, GRK	beta-adrenergic-receptor kinase	GO:0006468;GO:0031623;GO:0005543;GO:0004703;GO:0038032;GO:0005524;GO:0007165	protein phosphorylation|receptor internalization|phospholipid binding|G-protein coupled receptor kinase activity|termination of G-protein coupled receptor signaling pathway|ATP binding|signal transduction
TCONS_00010182	2.4536	1.2949	0.4432	Up	7870	gi|696979805|ref|XP_009558799.1|PREDICTED: beta-adrenergic receptor kinase 2 [Cuculus canorus]	0	sp|P26818|ARBK2_BOVIN	0	Beta-adrenergic receptor kinase 2 OS=Bos taurus GN=ADRBK2 PE=2 SV=1	KOG0986	0	G protein-coupled receptor kinase	ko04144;ko05032;ko04062;ko04724;ko04745	Endocytosis|Morphine addiction|Chemokine signaling pathway|Glutamatergic synapse|Phototransduction - fly	5	K00910	ADRBK, GRK	beta-adrenergic-receptor kinase	GO:0006468;GO:0031623;GO:0005543;GO:0004703;GO:0038032;GO:0005524;GO:0007165	protein phosphorylation|receptor internalization|phospholipid binding|G-protein coupled receptor kinase activity|termination of G-protein coupled receptor signaling pathway|ATP binding|signal transduction
TCONS_00010187	0.38431	-1.37966	0.865233	Down	5919	gi|514771415|ref|XP_005025625.1|PREDICTED: uncharacterized protein KIAA1671 homolog [Anas platyrhynchos]	8.36e-175	sp|Q5ZJ26|K1671_CHICK	2e-154	Uncharacterized protein KIAA1671 homolog OS=Gallus gallus GN=RCJMB04_21h11 PE=2 SV=1
TCONS_00010212	2.26969	1.1825	0.791981	Up	3841	gi|699643131|ref|XP_009878678.1|PREDICTED: acetyl-CoA carboxylase 2 [Charadrius vociferus]	0	sp|O00763|ACACB_HUMAN	0	Acetyl-CoA carboxylase 2 OS=Homo sapiens GN=ACACB PE=1 SV=3	KOG0368	0	Acetyl-CoA carboxylase	ko04152;ko00254;ko00620;ko00640;ko00061;ko01212;ko04910;ko04922	AMPK signaling pathway|Aflatoxin biosynthesis|Pyruvate metabolism|Propanoate metabolism|Fatty acid biosynthesis|Fatty acid metabolism|Insulin signaling pathway|Glucagon signaling pathway	8	K11262	ACAC	acetyl-CoA carboxylase / biotin carboxylase
TCONS_00010226	0.372015	-1.42657	0.783321	Down	1690	gi|514774763|ref|XP_005026432.1|PREDICTED: iron-sulfur cluster assembly enzyme ISCU, mitochondrial-like, partial [Anas platyrhynchos]	2.39e-53	sp|Q9H1K1|ISCU_HUMAN	1e-47	Iron-sulfur cluster assembly enzyme ISCU, mitochondrial OS=Homo sapiens GN=ISCU PE=1 SV=2	KOG3361	2e-48	Iron binding protein involved in Fe-S cluster formation							GO:0005829;GO:0005506;GO:0016226;GO:0005739;GO:0051536;GO:0032947	cytosol|iron ion binding|iron-sulfur cluster assembly|mitochondrion|iron-sulfur cluster binding|protein complex scaffold
TCONS_00010230	0.536273	-0.898962	0.895061	Down	2130	gi|514774763|ref|XP_005026432.1|PREDICTED: iron-sulfur cluster assembly enzyme ISCU, mitochondrial-like, partial [Anas platyrhynchos]	9.15e-85	sp|Q9H1K1|ISCU_HUMAN	8e-74	Iron-sulfur cluster assembly enzyme ISCU, mitochondrial OS=Homo sapiens GN=ISCU PE=1 SV=2	KOG3361	1e-75	Iron binding protein involved in Fe-S cluster formation							GO:0005829;GO:0005506;GO:0016226;GO:0005739;GO:0051536;GO:0032947	cytosol|iron ion binding|iron-sulfur cluster assembly|mitochondrion|iron-sulfur cluster binding|protein complex scaffold
TCONS_00010242	3.62635	1.85852	1	Up	4347	gi|675631346|ref|XP_008944260.1|PREDICTED: MAP kinase-activated protein kinase 5 isoform X1 [Merops nubicus]	0	sp|Q8IW41|MAPK5_HUMAN	0	MAP kinase-activated protein kinase 5 OS=Homo sapiens GN=MAPKAPK5 PE=1 SV=2	KOG0604	0	MAP kinase-activated protein kinase 2	ko04010	MAPK signaling pathway	1	K04442	MAPKAPK5, PRAK	mitogen-activated protein kinase-activated protein kinase 5
TCONS_00010316	2.90315	1.53762	0.55639	Up	3410	gi|483501723|gb|EOA95218.1|P2X purinoceptor 7, partial [Anas platyrhynchos]	0	sp|Q99572|P2RX7_HUMAN	6e-105	P2X purinoceptor 7 OS=Homo sapiens GN=P2RX7 PE=1 SV=4				ko04020;ko04080	Calcium signaling pathway|Neuroactive ligand-receptor interaction	2	K05220	P2RX7	P2X purinoceptor 7	GO:0043065;GO:0032755;GO:0030501;GO:0006954;GO:0006900;GO:0045779;GO:0000902;GO:0050830;GO:0044254;GO:0006649;GO:0005887;GO:0043409;GO:0009612;GO:0016485;GO:0034405;GO:0051602;GO:0048873;GO:0050717;GO:0004931;GO:0006884;GO:0007009;GO:0031668;GO:0031594;GO:0001845;GO:0014054;GO:0001530;GO:0019233;GO:0014049;GO:0032060;GO:0006509;GO:0072593;GO:0007005;GO:0045332;GO:0001916;GO:0010043;GO:0043132;GO:…	positive regulation of apoptotic process|positive regulation of interleukin-6 production|positive regulation of bone mineralization|inflammatory response|membrane budding|negative regulation of bone resorption|cell morphogenesis|defense response to Gram-positive bacterium|multicellular organismal protein catabolic process|phospholipid transfer to membrane|integral component of plasma membrane|neg…
TCONS_00010322	0	#NAME?	0.458254	Down	3216	gi|729766707|ref|XP_010580503.1|PREDICTED: anaphase-promoting complex subunit 7 isoform X1 [Haliaeetus leucocephalus]	0	sp|Q9UJX3|APC7_HUMAN	0	Anaphase-promoting complex subunit 7 OS=Homo sapiens GN=ANAPC7 PE=1 SV=4	KOG1174	0	Anaphase-promoting complex (APC), subunit 7	ko04110;ko04111;ko04113;ko04114;ko04120;ko05166;ko04914	Cell cycle|Cell cycle - yeast|Meiosis - yeast|Oocyte meiosis|Ubiquitin mediated proteolysis|HTLV-I infection|Progesterone-mediated oocyte maturation	7	K03354	APC7	anaphase-promoting complex subunit 7	GO:0019903;GO:0005680;GO:0070979	protein phosphatase binding|anaphase-promoting complex|protein K11-linked ubiquitination
TCONS_00010426	2.54701	1.34881	0.671108	Up	15495	gi|514752922|ref|XP_005021235.1|PREDICTED: mitogen-activated protein kinase 1 [Anas platyrhynchos]	1.52e-173	sp|P46196|MK01_BOVIN	1e-165	Mitogen-activated protein kinase 1 OS=Bos taurus GN=MAPK1 PE=2 SV=3	KOG0660	5e-166	Mitogen-activated protein kinase	ko04114;ko04810;ko04510;ko04520;ko04540;ko04550;ko04010;ko04012;ko04013;ko04014;ko04015;ko04022;ko04024;ko04066;ko04068;ko04071;ko04150;ko04151;ko04350;ko04370;ko04668;ko05200;ko05203;ko05205;ko05210;ko05211;ko05212;ko05213;ko05214;ko05215;ko05216;ko05218;ko05219;ko05220;ko05221;ko05223;ko05230;ko05231;ko04930;ko05131;ko05132;ko05133;ko05140;ko05142;ko05145;ko05152;ko05160;ko05161;ko05164;ko05010…	Oocyte meiosis|Regulation of actin cytoskeleton|Focal adhesion|Adherens junction|Gap junction|Signaling pathways regulating pluripotency of stem cells|MAPK signaling pathway|ErbB signaling pathway|MAPK signaling pathway - fly|Ras signaling pathway|Rap1 signaling pathway|cGMP - PKG signaling pathway|cAMP signaling pathway|HIF-1 signaling pathway|FoxO signaling pathway|Sphingolipid signaling pathwa…	83	K04371	MAPK1_3	mitogen-activated protein kinase 1/3	GO:0004707;GO:0000165;GO:0006468;GO:0005524	MAP kinase activity|MAPK cascade|protein phosphorylation|ATP binding
TCONS_00010428	0.407274	-1.29593	0.586205	Down	8135	gi|699679178|ref|XP_009886452.1|PREDICTED: mitogen-activated protein kinase 1 [Charadrius vociferus]	1.34e-166	sp|P46196|MK01_BOVIN	7e-166	Mitogen-activated protein kinase 1 OS=Bos taurus GN=MAPK1 PE=2 SV=3	KOG0660	3e-166	Mitogen-activated protein kinase	ko04114;ko04810;ko04510;ko04520;ko04540;ko04550;ko04010;ko04012;ko04013;ko04014;ko04015;ko04022;ko04024;ko04066;ko04068;ko04071;ko04150;ko04151;ko04350;ko04370;ko04668;ko05200;ko05203;ko05205;ko05210;ko05211;ko05212;ko05213;ko05214;ko05215;ko05216;ko05218;ko05219;ko05220;ko05221;ko05223;ko05230;ko05231;ko04930;ko05131;ko05132;ko05133;ko05140;ko05142;ko05145;ko05152;ko05160;ko05161;ko05164;ko05010…	Oocyte meiosis|Regulation of actin cytoskeleton|Focal adhesion|Adherens junction|Gap junction|Signaling pathways regulating pluripotency of stem cells|MAPK signaling pathway|ErbB signaling pathway|MAPK signaling pathway - fly|Ras signaling pathway|Rap1 signaling pathway|cGMP - PKG signaling pathway|cAMP signaling pathway|HIF-1 signaling pathway|FoxO signaling pathway|Sphingolipid signaling pathwa…	83	K04371	MAPK1_3	mitogen-activated protein kinase 1/3	GO:0048011;GO:0019858;GO:0005925;GO:0009636;GO:0019048;GO:0006915;GO:0060397;GO:0005901;GO:0034138;GO:0008284;GO:0090170;GO:0007411;GO:0045727;GO:0034142;GO:0031663;GO:0007268;GO:0000186;GO:0008353;GO:0006974;GO:0006351;GO:0005829;GO:0034162;GO:0005654;GO:0019233;GO:0008134;GO:0038096;GO:0030168;GO:0032839;GO:0034166;GO:0070371;GO:0045596;GO:0004707;GO:0043330;GO:0001784;GO:0038124;GO:0034146;GO:…	neurotrophin TRK receptor signaling pathway|cytosine metabolic process|focal adhesion|response to toxic substance|modulation by virus of host morphology or physiology|apoptotic process|JAK-STAT cascade involved in growth hormone signaling pathway|caveola|toll-like receptor 3 signaling pathway|positive regulation of cell proliferation|regulation of Golgi inheritance|axon guidance|positive regulati…
TCONS_00010556	60.7459	5.92471	1	Up	2256	gi|733912011|ref|XP_010718562.1|PREDICTED: LIM domain kinase 2 isoform X2 [Meleagris gallopavo]	1.57e-41	sp|P53666|LIMK2_CHICK	8e-44	LIM domain kinase 2 OS=Gallus gallus GN=LIMK2 PE=2 SV=1				ko04810;ko04360;ko04666	Regulation of actin cytoskeleton|Axon guidance|Fc gamma R-mediated phagocytosis	3	K05744	LIMK2	LIM domain kinase 2	GO:0006468;GO:0008270;GO:0004674;GO:0007283;GO:0005524;GO:0005801;GO:0046982;GO:0005737;GO:0005634	protein phosphorylation|zinc ion binding|protein serine/threonine kinase activity|spermatogenesis|ATP binding|cis-Golgi network|protein heterodimerization activity|cytoplasm|nucleus
TCONS_00010559	0.245275	-2.02753	0.100434	Down	7595	gi|679144926|gb|KFW71928.1|LIM domain kinase 2, partial [Pygoscelis adeliae]	0	sp|P53666|LIMK2_CHICK	0	LIM domain kinase 2 OS=Gallus gallus GN=LIMK2 PE=2 SV=1	KOG0823	9e-69	Predicted E3 ubiquitin ligase	ko04810;ko04360;ko04666	Regulation of actin cytoskeleton|Axon guidance|Fc gamma R-mediated phagocytosis	3	K05744	LIMK2	LIM domain kinase 2
TCONS_00010787	0.334286	-1.58084	0.781561	Down	5113	gi|529438006|ref|XP_005238762.1|PREDICTED: REST corepressor 3 isoform X2 [Falco peregrinus]	0	sp|Q5ZJ40|RCOR3_CHICK	0	REST corepressor 3 OS=Gallus gallus GN=RCOR3 PE=2 SV=1	KOG1194	0	Predicted DNA-binding protein, contains Myb-like, SANT and ELM2 domains							GO:0006355;GO:0003677;GO:0006351;GO:0003682;GO:0005634	regulation of transcription, DNA-templated|DNA binding|transcription, DNA-templated|chromatin binding|nucleus
TCONS_00010794	3.58146	1.84055	0.573237	Up	5221	gi|514784758|ref|XP_005028622.1|PREDICTED: TNF receptor-associated factor 5 isoform X1 [Anas platyrhynchos] >gi|514784762|ref|XP_005028623.1| PREDICTED: TNF receptor-associated factor 5 isoform X2 [Anas platyrhynchos] >gi|483501129|gb|EOA94998.1| TNF receptor-associated factor 5, partial [Anas platyrhynchos]	0	sp|O00463|TRAF5_HUMAN	0	TNF receptor-associated factor 5 OS=Homo sapiens GN=TRAF5 PE=1 SV=2	KOG0297	0	TNF receptor-associated factor	ko04064;ko04668;ko05200;ko05203;ko05222;ko05168;ko05169	NF-kappa B signaling pathway|TNF signaling pathway|Pathways in cancer|Viral carcinogenesis|Small cell lung cancer|Herpes simplex infection|Epstein-Barr virus infection	7	K09849	TRAF5	TNF receptor-associated factor 5	GO:0005829;GO:0008270;GO:0043123;GO:0031625;GO:0005813;GO:0004842;GO:0031996;GO:0042981;GO:0007165;GO:0051092	cytosol|zinc ion binding|positive regulation of I-kappaB kinase/NF-kappaB signaling|ubiquitin protein ligase binding|centrosome|ubiquitin-protein transferase activity|thioesterase binding|regulation of apoptotic process|signal transduction|positive regulation of NF-kappaB transcription factor activity
TCONS_00010797	2.02386	1.01711	0.717969	Up	4735	gi|514784766|ref|XP_005028624.1|PREDICTED: TNF receptor-associated factor 5 isoform X3 [Anas platyrhynchos]	0	sp|O00463|TRAF5_HUMAN	0	TNF receptor-associated factor 5 OS=Homo sapiens GN=TRAF5 PE=1 SV=2	KOG0297	0	TNF receptor-associated factor	ko04064;ko04668;ko05200;ko05203;ko05222;ko05168;ko05169	NF-kappa B signaling pathway|TNF signaling pathway|Pathways in cancer|Viral carcinogenesis|Small cell lung cancer|Herpes simplex infection|Epstein-Barr virus infection	7	K09849	TRAF5	TNF receptor-associated factor 5	GO:0005829;GO:0008270;GO:0043123;GO:0031625;GO:0005813;GO:0004842;GO:0031996;GO:0042981;GO:0007165;GO:0051092	cytosol|zinc ion binding|positive regulation of I-kappaB kinase/NF-kappaB signaling|ubiquitin protein ligase binding|centrosome|ubiquitin-protein transferase activity|thioesterase binding|regulation of apoptotic process|signal transduction|positive regulation of NF-kappaB transcription factor activity
TCONS_00010803	3.16738	1.66329	0.239819	Up	4773	gi|701297381|ref|XP_010008972.1|PREDICTED: corepressor interacting with RBPJ 1-like, partial [Nestor notabilis]	1.8e-08
TCONS_00010810	8.32631	3.05768	0.720404	Up	3081	gi|483517977|gb|EOB04350.1|Serine/threonine-protein phosphatase 2A 56 kDa regulatory subunit alpha isoform, partial [Anas platyrhynchos]	0	sp|Q15172|2A5A_HUMAN	0	Serine/threonine-protein phosphatase 2A 56 kDa regulatory subunit alpha isoform OS=Homo sapiens GN=PPP2R5A PE=1 SV=1	KOG2085	0	Serine/threonine protein phosphatase 2A, regulatory subunit	ko04113;ko04114;ko04071;ko04151;ko04152;ko03015;ko04261;ko04728	Meiosis - yeast|Oocyte meiosis|Sphingolipid signaling pathway|PI3K-Akt signaling pathway|AMPK signaling pathway|mRNA surveillance pathway|Adrenergic signaling in cardiomyocytes|Dopaminergic synapse	8	K11584	PPP2R5	serine/threonine-protein phosphatase 2A regulatory subunit B'	GO:0008601;GO:0031430;GO:0030018;GO:0019900;GO:0007165;GO:0000159;GO:0035307;GO:0090005;GO:0090219;GO:0016020	protein phosphatase type 2A regulator activity|M band|Z disc|kinase binding|signal transduction|protein phosphatase type 2A complex|positive regulation of protein dephosphorylation|negative regulation of establishment of protein localization to plasma membrane|negative regulation of lipid kinase activity|membrane
TCONS_00010834	0.339647	-1.55789	0.573967	Down	3391	gi|348608059|gb|AEP71331.1|toll-like receptor 5 [Anser anser] >gi|348608061|gb|AEP71332.1| toll-like receptor 5 [Anser anser] >gi|399963815|gb|AFP65788.1| toll-like receptor 5 [Anser anser]	0	sp|O60602|TLR5_HUMAN	0	Toll-like receptor 5 OS=Homo sapiens GN=TLR5 PE=1 SV=4	KOG4641	0	FOG: Toll/interleukin receptor and related proteins containing LRR and TIR repeats	ko05321;ko05130;ko05132;ko05134;ko04620	Inflammatiory bowel disease (IBD)|Pathogenic Escherichia coli infection|Salmonella infection|Legionellosis|Toll-like receptor signaling pathway	5	K10168	TLR5	toll-like receptor 5	GO:0005149;GO:0071260;GO:0007165;GO:0016021;GO:0034123;GO:0032757	interleukin-1 receptor binding|cellular response to mechanical stimulus|signal transduction|integral component of membrane|positive regulation of toll-like receptor signaling pathway|positive regulation of interleukin-8 production
TCONS_00010839	0.569221	-0.812939	1	Down	4088	gi|733877021|ref|XP_010704978.1|PREDICTED: axin interactor, dorsalization-associated protein [Meleagris gallopavo]	1.45e-163	sp|Q4R8C7|AIDA_MACFA	8e-159	Axin interactor, dorsalization-associated protein OS=Macaca fascicularis GN=AIDA PE=2 SV=1
TCONS_00010847	Inf	Inf	0.781561	Up	2960	gi|677211390|gb|KFP49478.1|HHIP-like 2, partial [Cathartes aura]	0	sp|Q9D2G9|HIPL2_MOUSE	0	HHIP-like protein 2 OS=Mus musculus GN=Hhipl2 PE=2 SV=2
TCONS_00010850	Inf	Inf	0.351561	Up	4916	gi|677211390|gb|KFP49478.1|HHIP-like 2, partial [Cathartes aura]	0	sp|Q9D2G9|HIPL2_MOUSE	0	HHIP-like protein 2 OS=Mus musculus GN=Hhipl2 PE=2 SV=2
TCONS_00010864	2.71302	1.4399	0.471082	Up	5240	gi|686597959|ref|XP_009275130.1|PREDICTED: bifunctional glutamate/proline--tRNA ligase [Aptenodytes forsteri]	0	sp|P07814|SYEP_HUMAN	0	Bifunctional glutamate/proline--tRNA ligase OS=Homo sapiens GN=EPRS PE=1 SV=5	KOG1147	0	Glutamyl-tRNA synthetase	ko00970;ko00860	Aminoacyl-tRNA biosynthesis|Porphyrin and chlorophyll metabolism	2	K14163	EPRS	bifunctional glutamyl/prolyl-tRNA synthetase
TCONS_00010934	0.179183	-2.48049	0.733991	Down	1438	gi|514727333|ref|XP_005015374.1|PREDICTED: cytoplasmic dynein 2 light intermediate chain 1 [Anas platyrhynchos]	5.93e-121	sp|Q32KV4|DC2L1_BOVIN	9e-84	Cytoplasmic dynein 2 light intermediate chain 1 OS=Bos taurus GN=DYNC2LI1 PE=2 SV=1	KOG3929	2e-81	Uncharacterized conserved protein	ko04962	Vasopressin-regulated water reabsorption	1	K10417	DYNC2LI	dynein light intermediate chain 2, cytosolic
TCONS_00010965	2.1492	1.1038	0.803643	Up	6449	gi|514727256|ref|XP_005015354.1|PREDICTED: GLTSCR1-like protein isoform X1 [Anas platyrhynchos] >gi|514727260|ref|XP_005015355.1| PREDICTED: GLTSCR1-like protein isoform X2 [Anas platyrhynchos] >gi|514727264|ref|XP_005015356.1| PREDICTED: GLTSCR1-like protein isoform X3 [Anas platyrhynchos]	0	sp|Q6AI39|GSC1L_HUMAN	0	GLTSCR1-like protein OS=Homo sapiens GN=GLTSCR1L PE=1 SV=2
TCONS_00011035	0.259406	-1.94671	0.681931	Down	3728	gi|483524891|gb|EOB08710.1|hypothetical protein Anapl_14978 [Anas platyrhynchos]	4.38e-06
TCONS_00011043	7.52442	2.91158	0.458254	Up	10339	gi|514724807|ref|XP_005014771.1|PREDICTED: LOW QUALITY PROTEIN: centromere protein F [Anas platyrhynchos]	0	sp|P49454|CENPF_HUMAN	0	Centromere protein F OS=Homo sapiens GN=CENPF PE=1 SV=2	KOG4674	2e-39	Uncharacterized conserved coiled-coil protein
TCONS_00011044	3.81465	1.93155	0.455931	Up	10439	gi|514724807|ref|XP_005014771.1|PREDICTED: LOW QUALITY PROTEIN: centromere protein F [Anas platyrhynchos]	0	sp|P49454|CENPF_HUMAN	0	Centromere protein F OS=Homo sapiens GN=CENPF PE=1 SV=2	KOG4674	2e-39	Uncharacterized conserved coiled-coil protein
TCONS_00011075	3.10333	1.63382	0.893573	Up	4499	gi|514724874|ref|XP_005014787.1|PREDICTED: transmembrane protein 63A-like isoform X1 [Anas platyrhynchos]	0	sp|Q91YT8|TM63A_MOUSE	0	Transmembrane protein 63A OS=Mus musculus GN=Tmem63a PE=2 SV=1	KOG1134	0	Uncharacterized conserved protein
TCONS_00011184	0.498744	-1.00363	0.720974	Down	3293	gi|729751708|ref|XP_010572475.1|PREDICTED: alpha-actinin-1 isoform X3 [Haliaeetus leucocephalus]	0	sp|P05094|ACTN1_CHICK	0	Alpha-actinin-1 OS=Gallus gallus GN=ACTN1 PE=1 SV=3	KOG0035	0	Ca2+-binding actin-bundling protein (actinin), alpha chain (EF-Hand protein superfamily)	ko04810;ko04510;ko04520;ko04530;ko05203;ko05412;ko05322;ko05146;ko04670	Regulation of actin cytoskeleton|Focal adhesion|Adherens junction|Tight junction|Viral carcinogenesis|Arrhythmogenic right ventricular cardiomyopathy (ARVC)|Systemic lupus erythematosus|Amoebiasis|Leukocyte transendothelial migration	9	K05699	ACTN	actinin alpha	GO:0005856;GO:0001726;GO:0003779;GO:0030018;GO:0005509;GO:0005886	cytoskeleton|ruffle|actin binding|Z disc|calcium ion binding|plasma membrane
TCONS_00011208	0	#NAME?	0.220863	Down	3903	gi|514705391|ref|XP_005009806.1|PREDICTED: galectin-related protein A-like [Anas platyrhynchos]	2.49e-71	sp|Q68FJ4|LEGLA_XENLA	3e-24	Galectin-related protein A OS=Xenopus laevis GN=lgalsl-a PE=2 SV=1	KOG3587	3e-21	Galectin, galactose-binding lectin							GO:0030246	carbohydrate binding
TCONS_00011260	0.257367	-1.9581	0.440643	Down	1863	gi|700435570|ref|XP_009956789.1|PREDICTED: intron-binding protein aquarius [Leptosomus discolor]	0	sp|O60306|AQR_HUMAN	0	Intron-binding protein aquarius OS=Homo sapiens GN=AQR PE=1 SV=4	KOG1806	0	DEAD box containing helicases	ko03040	Spliceosome	1	K12874	AQR	intron-binding protein aquarius	GO:0097157;GO:0005681;GO:0000398	pre-mRNA intronic binding|spliceosomal complex|mRNA splicing, via spliceosome
TCONS_00011264	4.73273	2.24267	0.36646	Up	5773	gi|483511879|gb|EOB00556.1|hypothetical protein Anapl_11705 [Anas platyrhynchos]	2.72e-13
TCONS_00011274	0.101583	-3.29927	0.645427	Down	3656	gi|514750664|ref|XP_005020677.1|PREDICTED: cochlin [Anas platyrhynchos]	0	sp|O42163|COCH_CHICK	0	Cochlin OS=Gallus gallus GN=COCH PE=2 SV=1	KOG1216	0	von Willebrand factor and related coagulation proteins
TCONS_00011325	0.430455	-1.21607	0.733991	Down	3095	gi|514734488|ref|XP_005017089.1|PREDICTED: CD151 antigen isoform X1 [Anas platyrhynchos] >gi|514734492|ref|XP_005017090.1| PREDICTED: CD151 antigen isoform X2 [Anas platyrhynchos] >gi|514734495|ref|XP_005017091.1| PREDICTED: CD151 antigen isoform X3 [Anas platyrhynchos]	3.22e-139	sp|P48509|CD151_HUMAN	6e-106	CD151 antigen OS=Homo sapiens GN=CD151 PE=1 SV=3	KOG3882	1e-106	Tetraspanin family integral membrane protein
TCONS_00011328	0.251535	-1.99117	0.471082	Down	3794	gi|514734488|ref|XP_005017089.1|PREDICTED: CD151 antigen isoform X1 [Anas platyrhynchos] >gi|514734492|ref|XP_005017090.1| PREDICTED: CD151 antigen isoform X2 [Anas platyrhynchos] >gi|514734495|ref|XP_005017091.1| PREDICTED: CD151 antigen isoform X3 [Anas platyrhynchos]	3.45e-137	sp|P48509|CD151_HUMAN	2e-104	CD151 antigen OS=Homo sapiens GN=CD151 PE=1 SV=3	KOG3882	3e-105	Tetraspanin family integral membrane protein
TCONS_00011362	0.0437521	-4.5145	0.726864	Down	6067	gi|483509666|gb|EOA99248.1|hypothetical protein Anapl_07144 [Anas platyrhynchos]	8.58e-36
TCONS_00011421	1.97886	0.984668	1	Up	4045	gi|514705483|ref|XP_005009851.1|PREDICTED: rho GTPase-activating protein 11A [Anas platyrhynchos]	0	sp|Q6P4F7|RHGBA_HUMAN	0	Rho GTPase-activating protein 11A OS=Homo sapiens GN=ARHGAP11A PE=1 SV=2	KOG2710	0	Rho GTPase-activating protein							GO:0005622;GO:0007165	intracellular|signal transduction
TCONS_00011491	Inf	Inf	0.671521	Up	3776	gi|514734530|ref|XP_005017100.1|PREDICTED: p53-induced protein with a death domain, partial [Anas platyrhynchos]	0	sp|Q9HB75|PIDD_HUMAN	0	p53-induced protein with a death domain OS=Homo sapiens GN=PIDD PE=1 SV=2	KOG4177	0	Ankyrin	ko04115;ko04064	p53 signaling pathway|NF-kappa B signaling pathway	2	K10130	LRDD, PIDD	leucine-rich repeats and death domain-containing protein	GO:0006915;GO:0007165;GO:0006974	apoptotic process|signal transduction|cellular response to DNA damage stimulus
TCONS_00011583	3.16584	1.66259	0.700865	Up	5413	gi|690465885|ref|XP_009331605.1|PREDICTED: FERM, RhoGEF and pleckstrin domain-containing protein 1 [Pygoscelis adeliae]	0	sp|F1P065|FARP1_CHICK	0	FERM, RhoGEF and pleckstrin domain-containing protein 1 OS=Gallus gallus GN=FARP1 PE=1 SV=2	KOG3531	0	Rho guanine nucleotide exchange factor CDEP
TCONS_00011596	3.07355	1.6199	0.811217	Up	4975	gi|514749034|ref|XP_005020296.1|PREDICTED: ubiquitin-associated domain-containing protein 2 [Anas platyrhynchos]	0	sp|Q5ZJQ8|UBAC2_CHICK	0	Ubiquitin-associated domain-containing protein 2 OS=Gallus gallus GN=UBAC2 PE=2 SV=1	KOG4463	6e-26	Uncharacterized conserved protein							GO:0016021	integral component of membrane
TCONS_00011619	0.222089	-2.17079	0.452162	Down	4350	gi|483518800|gb|EOB04829.1|DNA-repair protein complementing XP-G cells, partial [Anas platyrhynchos]	0	sp|P28715|ERCC5_HUMAN	0	DNA repair protein complementing XP-G cells OS=Homo sapiens GN=ERCC5 PE=1 SV=3	KOG2520	0	5'-3' exonuclease	ko03420	Nucleotide excision repair	1	K10846	ERCC5, XPG, RAD2	DNA excision repair protein ERCC-5
TCONS_00011626	0.0116755	-6.42037	0.3729	Down	1612	gi|543738240|ref|XP_005510041.1|PREDICTED: protein-lysine methyltransferase METTL21E-like isoform X1 [Columba livia]	3.19e-179	sp|Q58DC7|MT21E_BOVIN	8e-121	Protein-lysine methyltransferase METTL21E OS=Bos taurus GN=METTL21E PE=2 SV=1	KOG2793	4e-121	Putative N2,N2-dimethylguanosine tRNA methyltransferase
TCONS_00011656	0.00423064	-7.88491	0.857752	Down	942	gi|694833754|ref|XP_009474290.1|PREDICTED: arsenite methyltransferase [Nipponia nippon]	0	sp|Q8VHT6|AS3MT_RAT	3e-148	Arsenite methyltransferase OS=Rattus norvegicus GN=As3mt PE=1 SV=1
TCONS_00011701	5.91079	2.56335	0.862635	Up	10108	gi|483519265|gb|EOB05108.1|hypothetical protein Anapl_03531 [Anas platyrhynchos]	7.57e-25
TCONS_00011752	10.9321	3.4505	1	Up	699	gi|530604428|ref|XP_005293951.1|PREDICTED: transcription factor 7-like 2 isoform X12 [Chrysemys picta bellii]	2.31e-111	sp|Q924A0|TF7L2_MOUSE	8e-103	Transcription factor 7-like 2 OS=Mus musculus GN=Tcf7l2 PE=1 SV=2	KOG3248	6e-102	Transcription factor TCF-4	ko04520;ko04310;ko04390;ko05200;ko05210;ko05213;ko05215;ko05216;ko05217;ko05221;ko05412;ko04916	Adherens junction|Wnt signaling pathway|Hippo signaling pathway|Pathways in cancer|Colorectal cancer|Endometrial cancer|Prostate cancer|Thyroid cancer|Basal cell carcinoma|Acute myeloid leukemia|Arrhythmogenic right ventricular cardiomyopathy (ARVC)|Melanogenesis	12	K04491	TCF7L2	transcription factor 7-like 2	GO:0003700;GO:0043065;GO:0032024;GO:0009749;GO:0000790;GO:0031016;GO:0048660;GO:0032092;GO:0030282;GO:0032252;GO:0043588;GO:0035019;GO:0014003;GO:0016605;GO:0031641;GO:0043570;GO:0030538;GO:0042475;GO:0035411;GO:0035257;GO:0006351;GO:0048713;GO:0000978;GO:0008013;GO:0043433;GO:0050679;GO:0048557;GO:0001103;GO:0048625;GO:0042593;GO:0044334;GO:0046827;GO:0045944;GO:0045444;GO:0032993;GO:0090090;GO:…	sequence-specific DNA binding transcription factor activity|positive regulation of apoptotic process|positive regulation of insulin secretion|response to glucose|nuclear chromatin|pancreas development|regulation of smooth muscle cell proliferation|positive regulation of protein binding|bone mineralization|secretory granule localization|skin development|somatic stem cell maintenance|oligodendrocyt…
TCONS_00011793	0.403015	-1.3111	1	Down	1504	gi|514725429|ref|XP_005014925.1|PREDICTED: gamma-glutamylaminecyclotransferase isoform X1 [Anas platyrhynchos]	4.68e-106	sp|Q4KM86|GGACT_RAT	1e-64	Gamma-glutamylaminecyclotransferase OS=Rattus norvegicus GN=Ggact PE=2 SV=1	KOG4450	2e-55	Uncharacterized conserved protein							GO:0003839;GO:0042219	gamma-glutamylcyclotransferase activity|cellular modified amino acid catabolic process
TCONS_00011794	0.0309921	-5.01196	0.236987	Down	4789	gi|704155577|ref|XP_010132327.1|PREDICTED: transmembrane and TPR repeat-containing protein 4, partial [Buceros rhinoceros silvestris] >gi|704569117|ref|XP_010184888.1| PREDICTED: transmembrane and TPR repeat-containing protein 4, partial [Mesitornis unicolor] >gi|723543875|ref|XP_010311820.1| PREDICTED: transmembrane and TPR repeat-containing protein 4, partial [Balearica regulorum gibbericeps]	6.05e-151	sp|Q5T4D3|TMTC4_HUMAN	3e-138	Transmembrane and TPR repeat-containing protein 4 OS=Homo sapiens GN=TMTC4 PE=2 SV=2	KOG1124	2e-142	FOG: TPR repeat
TCONS_00011827	0.0840723	-3.57223	0.00515733	Down	7336	gi|514775158|ref|XP_005026521.1|PREDICTED: calcium homeostasis modulator protein 2 [Anas platyrhynchos] >gi|483504095|gb|EOA96404.1| Protein FAM26B, partial [Anas platyrhynchos]	0	sp|Q9HA72|CAHM2_HUMAN	3e-170	Calcium homeostasis modulator protein 2 OS=Homo sapiens GN=CALHM2 PE=2 SV=1	KOG1070	2e-19	rRNA processing protein Rrp5
TCONS_00011831	0.503979	-0.988564	0.719547	Down	15392	gi|514703694|ref|XP_005008989.1|PREDICTED: SH3 and PX domain-containing protein 2A isoform X4 [Anas platyrhynchos]	0	sp|Q5TCZ1|SPD2A_HUMAN	0	SH3 and PX domain-containing protein 2A OS=Homo sapiens GN=SH3PXD2A PE=1 SV=1	KOG4773	5e-24	NADPH oxidase
TCONS_00011841	5.83135	2.54383	0.39972	Up	456	gi|514703668|ref|XP_005008976.1|PREDICTED: inositol 1,4,5-trisphosphate receptor-interacting protein [Anas platyrhynchos]	5.79e-32	sp|Q8IWB1|IPRI_HUMAN	4e-20	Inositol 1,4,5-trisphosphate receptor-interacting protein OS=Homo sapiens GN=ITPRIP PE=1 SV=1
TCONS_00011883	0.0988351	-3.33883	1	Down	8812	gi|701393293|ref|XP_009967051.1|PREDICTED: actin-binding LIM protein 1-like, partial [Tyto alba]	1.63e-44	sp|O14639|ABLM1_HUMAN	3e-39	Actin-binding LIM protein 1 OS=Homo sapiens GN=ABLIM1 PE=1 SV=3	KOG1044	1e-41	Actin-binding LIM Zn-finger protein Limatin involved in axon guidance	ko04360	Axon guidance	1	K07520	ABLIM	actin-binding LIM protein
TCONS_00011977	8.37839	3.06667	0.470816	Up	2260	gi|483515665|gb|EOB02854.1|Protein ECT2, partial [Anas platyrhynchos]	0	sp|Q9H8V3|ECT2_HUMAN	0	Protein ECT2 OS=Homo sapiens GN=ECT2 PE=1 SV=4	KOG3524	0	Predicted guanine nucleotide exchange factor (PEBBLE)
TCONS_00012021	6.55385	2.71234	1	Up	7184	gi|483506685|gb|EOA97617.1|Putative phospholipid-transporting ATPase IF, partial [Anas platyrhynchos]	0	sp|Q9Y2G3|AT11B_HUMAN	0	Probable phospholipid-transporting ATPase IF OS=Homo sapiens GN=ATP11B PE=1 SV=2	KOG0206	0	P-type ATPase							GO:0005524;GO:0004012;GO:0000287;GO:0006812;GO:0016021;GO:0015914;GO:0019829	ATP binding|phospholipid-translocating ATPase activity|magnesium ion binding|cation transport|integral component of membrane|phospholipid transport|cation-transporting ATPase activity
TCONS_00012053	Inf	Inf	0.0461398	Up	4679	gi|514748661|ref|XP_005020207.1|PREDICTED: BRCA1-associated ATM activator 1, partial [Anas platyrhynchos]	0	sp|D2I4M3|BRAT1_AILME	4e-105	BRCA1-associated ATM activator 1 OS=Ailuropoda melanoleuca GN=BRAT1 PE=3 SV=1
TCONS_00012113	0.267462	-1.9026	1	Down	5737	gi|513208142|ref|XP_004945239.1|PREDICTED: ubiquitin carboxyl-terminal hydrolase 22-A isoform X10 [Gallus gallus]	0	sp|Q9UPT9|UBP22_HUMAN	0	Ubiquitin carboxyl-terminal hydrolase 22 OS=Homo sapiens GN=USP22 PE=1 SV=2	KOG1867	0	Ubiquitin-specific protease							GO:0006511;GO:0004221;GO:0008270;GO:0008234	ubiquitin-dependent protein catabolic process|ubiquitin thiolesterase activity|zinc ion binding|cysteine-type peptidase activity
TCONS_00012181	0.33088	-1.59562	0.803643	Down	3924	gi|483522464|gb|EOB07150.1|Lipase maturation factor 1, partial [Anas platyrhynchos]	0	sp|Q96S06|LMF1_HUMAN	0	Lipase maturation factor 1 OS=Homo sapiens GN=LMF1 PE=1 SV=1
TCONS_00012206	0.567833	-0.81646	1	Down	9043	gi|729744761|ref|XP_010568769.1|PREDICTED: Na(+)/H(+) exchange regulatory cofactor NHE-RF2 [Haliaeetus leucocephalus]	1.41e-154	sp|Q9JHL1|NHRF2_MOUSE	4e-94	Na(+)/H(+) exchange regulatory cofactor NHE-RF2 OS=Mus musculus GN=Slc9a3r2 PE=1 SV=2	KOG3528	4e-92	FOG: PDZ domain	ko04960	Aldosterone-regulated sodium reabsorption	1	K13358	SLC9A3R2, NHERF2	Na(+)/H(+) exchange regulatory cofactor NHE-RF2	GO:0005886;GO:0008022;GO:0005102;GO:0008013	plasma membrane|protein C-terminus binding|receptor binding|beta-catenin binding
TCONS_00012209	0.492474	-1.02188	1	Down	10165	gi|729744768|ref|XP_010568773.1|PREDICTED: tuberin isoform X3 [Haliaeetus leucocephalus]	0	sp|P49816|TSC2_RAT	0	Tuberin OS=Rattus norvegicus GN=Tsc2 PE=1 SV=1	KOG3687	0	Tuberin - Rap/ran-GTPase-activating protein	ko04115;ko04150;ko04151;ko04152;ko05231;ko04910;ko04919	p53 signaling pathway|mTOR signaling pathway|PI3K-Akt signaling pathway|AMPK signaling pathway|Choline metabolism in cancer|Insulin signaling pathway|Thyroid hormone signaling pathway	7	K07207	TSC2	tuberous sclerosis 2	GO:0019902;GO:0005096;GO:0032007;GO:0051056;GO:0005794;GO:0033596;GO:0016020;GO:0005634;GO:0042803;GO:0048471	phosphatase binding|GTPase activator activity|negative regulation of TOR signaling|regulation of small GTPase mediated signal transduction|Golgi apparatus|TSC1-TSC2 complex|membrane|nucleus|protein homodimerization activity|perinuclear region of cytoplasm
TCONS_00012240	22.7591	4.50837	0.996646	Up	7441	gi|514746285|ref|XP_005019651.1|PREDICTED: leucine-rich repeat-containing protein 34 isoform X1 [Anas platyrhynchos] >gi|514746289|ref|XP_005019652.1| PREDICTED: leucine-rich repeat-containing protein 34 isoform X2 [Anas platyrhynchos]	2.51e-130	sp|Q9DAM1|LRC34_MOUSE	4e-83	Leucine-rich repeat-containing protein 34 OS=Mus musculus GN=Lrrc34 PE=2 SV=1	KOG4308	3e-83	LRR-containing protein
TCONS_00012272	2.40558	1.26638	0.892467	Up	4179	gi|557277364|ref|XP_006021786.1|PREDICTED: TRAF2 and NCK-interacting protein kinase [Alligator sinensis]	0	sp|P83510|TNIK_MOUSE	0	Traf2 and NCK-interacting protein kinase OS=Mus musculus GN=Tnik PE=1 SV=2	KOG0587	0	Traf2- and Nck-interacting kinase and related germinal center kinase (GCK) family protein kinases
TCONS_00012289	2.19338	1.13316	0.672536	Up	10836	gi|699578368|ref|XP_009877168.1|PREDICTED: F-box-like/WD repeat-containing protein TBL1XR1 [Apaloderma vittatum]	0	sp|Q9BZK7|TBL1R_HUMAN	0	F-box-like/WD repeat-containing protein TBL1XR1 OS=Homo sapiens GN=TBL1XR1 PE=1 SV=1	KOG0273	0	Beta-transducin family (WD-40 repeat) protein	ko04310	Wnt signaling pathway	1	K04508	TBL1	transducin (beta)-like 1	GO:0047485;GO:0008013;GO:0043161;GO:0042393;GO:0017053;GO:0045944;GO:0044212;GO:0005876;GO:0000118;GO:0000122;GO:0003714;GO:0060070	protein N-terminus binding|beta-catenin binding|proteasome-mediated ubiquitin-dependent protein catabolic process|histone binding|transcriptional repressor complex|positive regulation of transcription from RNA polymerase II promoter|transcription regulatory region DNA binding|spindle microtubule|histone deacetylase complex|negative regulation of transcription from RNA polymerase II promoter|trans…
TCONS_00012297	0.238723	-2.06659	0.348393	Down	7096	gi|514767696|ref|XP_005024751.1|PREDICTED: zinc finger matrin-type protein 3 [Anas platyrhynchos] >gi|483506680|gb|EOA97612.1| Zinc finger matrin-type protein 3, partial [Anas platyrhynchos]	4.23e-60	sp|Q0IIC4|ZMAT3_BOVIN	3e-55	Zinc finger matrin-type protein 3 OS=Bos taurus GN=ZMAT3 PE=2 SV=1				ko04115	p53 signaling pathway	1	K10137	ZMAT3	zinc finger, matrin type 3	GO:0008270;GO:0003676	zinc ion binding|nucleic acid binding
TCONS_00012298	3.21293	1.68389	1	Up	7803	gi|514767696|ref|XP_005024751.1|PREDICTED: zinc finger matrin-type protein 3 [Anas platyrhynchos] >gi|483506680|gb|EOA97612.1| Zinc finger matrin-type protein 3, partial [Anas platyrhynchos]	3.98e-139	sp|Q9HA38|ZMAT3_HUMAN	2e-111	Zinc finger matrin-type protein 3 OS=Homo sapiens GN=ZMAT3 PE=1 SV=1				ko04115	p53 signaling pathway	1	K10137	ZMAT3	zinc finger, matrin type 3	GO:0008270;GO:0003676	zinc ion binding|nucleic acid binding
TCONS_00012299	5.49323	2.45766	0.352068	Up	7882	gi|514767696|ref|XP_005024751.1|PREDICTED: zinc finger matrin-type protein 3 [Anas platyrhynchos] >gi|483506680|gb|EOA97612.1| Zinc finger matrin-type protein 3, partial [Anas platyrhynchos]	2.39e-166	sp|Q9HA38|ZMAT3_HUMAN	1e-133	Zinc finger matrin-type protein 3 OS=Homo sapiens GN=ZMAT3 PE=1 SV=1				ko04115	p53 signaling pathway	1	K10137	ZMAT3	zinc finger, matrin type 3	GO:0008270;GO:0003676	zinc ion binding|nucleic acid binding
TCONS_00012335	8.55413	3.09662	0.0342945	Up	2560	gi|514767550|ref|XP_005024713.1|PREDICTED: kininogen-1 [Anas platyrhynchos]	0	sp|P01042|KNG1_HUMAN	6e-114	Kininogen-1 OS=Homo sapiens GN=KNG1 PE=1 SV=2				ko04610	Complement and coagulation cascades	1	K03898	KNG	kininogen
TCONS_00012336	Inf	Inf	0.537759	Up	2119	gi|514767546|ref|XP_005024712.1|PREDICTED: histidine-rich glycoprotein [Anas platyrhynchos]	2.34e-170	sp|Q28640|HRG_RABIT	3e-34	Histidine-rich glycoprotein (Fragment) OS=Oryctolagus cuniculus GN=HRG PE=1 SV=1
TCONS_00012337	7.10493	2.82882	0.910491	Up	2254	gi|514767546|ref|XP_005024712.1|PREDICTED: histidine-rich glycoprotein [Anas platyrhynchos]	2.67e-170	sp|Q28640|HRG_RABIT	3e-34	Histidine-rich glycoprotein (Fragment) OS=Oryctolagus cuniculus GN=HRG PE=1 SV=1
TCONS_00012338	13.1502	3.71702	0.362604	Up	2182	gi|514767546|ref|XP_005024712.1|PREDICTED: histidine-rich glycoprotein [Anas platyrhynchos]	4.8e-171	sp|Q28640|HRG_RABIT	3e-34	Histidine-rich glycoprotein (Fragment) OS=Oryctolagus cuniculus GN=HRG PE=1 SV=1
TCONS_00012357	1.75742	0.813461	1	Up	8051	gi|514748508|ref|XP_005020170.1|PREDICTED: caspase recruitment domain-containing protein 11 isoform X2 [Anas platyrhynchos]	0	sp|Q9BXL7|CAR11_HUMAN	0	Caspase recruitment domain-containing protein 11 OS=Homo sapiens GN=CARD11 PE=1 SV=3	KOG0708	0	Membrane-associated guanylate kinase MAGUK (contains PDZ, SH3, HOOK and GUK domains)	ko04064;ko04660;ko04662	NF-kappa B signaling pathway|T cell receptor signaling pathway|B cell receptor signaling pathway	3	K07367	CARD11	caspase recruitment domain-containing protein 11
TCONS_00012360	2.11768	1.08248	0.772917	Up	4050	gi|514748508|ref|XP_005020170.1|PREDICTED: caspase recruitment domain-containing protein 11 isoform X2 [Anas platyrhynchos]	0	sp|Q9BXL7|CAR11_HUMAN	0	Caspase recruitment domain-containing protein 11 OS=Homo sapiens GN=CARD11 PE=1 SV=3	KOG0708	1e-148	Membrane-associated guanylate kinase MAGUK (contains PDZ, SH3, HOOK and GUK domains)	ko04064;ko04660;ko04662	NF-kappa B signaling pathway|T cell receptor signaling pathway|B cell receptor signaling pathway	3	K07367	CARD11	caspase recruitment domain-containing protein 11
TCONS_00012406	2.31887	1.21342	1	Up	5405	gi|694628853|ref|XP_009490606.1|PREDICTED: tumor necrosis factor receptor superfamily member 13B [Pelecanus crispus]	3.71e-82	sp|O14836|TR13B_HUMAN	3e-20	Tumor necrosis factor receptor superfamily member 13B OS=Homo sapiens GN=TNFRSF13B PE=1 SV=1				ko04060;ko05340;ko04672	Cytokine-cytokine receptor interaction|Primary immunodeficiency|Intestinal immune network for IgA production	3	K05150	TNFRSF13B, TACI	tumor necrosis factor receptor superfamily member 13B	GO:0005887;GO:0001782;GO:0030889;GO:0009897	integral component of plasma membrane|B cell homeostasis|negative regulation of B cell proliferation|external side of plasma membrane
TCONS_00012452	0	#NAME?	1	Down	1580	gi|514782318|ref|XP_005028058.1|PREDICTED: chromosome transmission fidelity protein 18 homolog [Anas platyrhynchos]	0	sp|Q6NU40|CTF18_XENLA	0	Chromosome transmission fidelity protein 18 homolog OS=Xenopus laevis GN=chtf18 PE=2 SV=1	KOG1969	0	DNA replication checkpoint protein CHL12/CTF18							GO:0017111;GO:0005524	nucleoside-triphosphatase activity|ATP binding
TCONS_00012575	21.5116	4.42704	0.316556	Up	5408	gi|483519012|gb|EOB04956.1|Methylmalonic aciduria type A protein, mitochondrial, partial [Anas platyrhynchos]	3.48e-140	sp|Q8IVH4|MMAA_HUMAN	6e-119	Methylmalonic aciduria type A protein, mitochondrial OS=Homo sapiens GN=MMAA PE=1 SV=1
TCONS_00012633	0.160132	-2.64267	0.00676432	Down	8953	gi|483511426|gb|EOB00275.1|Tripartite motif-containing protein 2, partial [Anas platyrhynchos]	0	sp|Q9C040|TRIM2_HUMAN	0	Tripartite motif-containing protein 2 OS=Homo sapiens GN=TRIM2 PE=1 SV=1	KOG2177	0	Predicted E3 ubiquitin ligase
TCONS_00012642	0.348681	-1.52002	0.990912	Down	5879	gi|514752074|ref|XP_005021017.1|PREDICTED: transmembrane protein 131-like [Anas platyrhynchos]	0	sp|A2VDJ0|T131L_HUMAN	0	Transmembrane protein 131-like OS=Homo sapiens GN=KIAA0922 PE=1 SV=2	KOG3620	0	Uncharacterized conserved protein
TCONS_00012645	3.18984	1.67348	0.265615	Up	4886	gi|514752074|ref|XP_005021017.1|PREDICTED: transmembrane protein 131-like [Anas platyrhynchos]	0	sp|A2VDJ0|T131L_HUMAN	0	Transmembrane protein 131-like OS=Homo sapiens GN=KIAA0922 PE=1 SV=2	KOG3620	0	Uncharacterized conserved protein
TCONS_00012647	4.44477	2.15211	0.397078	Up	4831	gi|514752074|ref|XP_005021017.1|PREDICTED: transmembrane protein 131-like [Anas platyrhynchos]	0	sp|A2VDJ0|T131L_HUMAN	0	Transmembrane protein 131-like OS=Homo sapiens GN=KIAA0922 PE=1 SV=2	KOG3620	0	Uncharacterized conserved protein
TCONS_00012649	2.73246	1.4502	0.867146	Up	2053	gi|242347124|gb|ACS92628.1|toll-like receptor 2 type 2 [Anas platyrhynchos]	0	sp|Q9DGB6|TLR22_CHICK	0	Toll-like receptor 2 type-2 OS=Gallus gallus GN=TLR2-2 PE=2 SV=1	KOG4641	2e-84	FOG: Toll/interleukin receptor and related proteins containing LRR and TIR repeats	ko04145;ko04151;ko05205;ko05321;ko05323;ko05134;ko05140;ko05142;ko05144;ko05145;ko05146;ko05152;ko05161;ko05162;ko05168;ko04620	Phagosome|PI3K-Akt signaling pathway|Proteoglycans in cancer|Inflammatiory bowel disease (IBD)|Rheumatoid arthritis|Legionellosis|Leishmaniasis|Chagas disease (American trypanosomiasis)|Malaria|Toxoplasmosis|Amoebiasis|Tuberculosis|Hepatitis B|Measles|Herpes simplex infection|Toll-like receptor signaling pathway	16	K10159	TLR2	toll-like receptor 2	GO:0016021;GO:0006954;GO:0004888;GO:0002755;GO:0050707;GO:0042494;GO:0045087;GO:0050729;GO:0034134	integral component of membrane|inflammatory response|transmembrane signaling receptor activity|MyD88-dependent toll-like receptor signaling pathway|regulation of cytokine secretion|detection of bacterial lipoprotein|innate immune response|positive regulation of inflammatory response|toll-like receptor 2 signaling pathway
TCONS_00012651	2.29086	1.19589	0.771283	Up	2243	gi|242347124|gb|ACS92628.1|toll-like receptor 2 type 2 [Anas platyrhynchos]	0	sp|Q9DGB6|TLR22_CHICK	0	Toll-like receptor 2 type-2 OS=Gallus gallus GN=TLR2-2 PE=2 SV=1	KOG4641	2e-84	FOG: Toll/interleukin receptor and related proteins containing LRR and TIR repeats	ko04145;ko04151;ko05205;ko05321;ko05323;ko05134;ko05140;ko05142;ko05144;ko05145;ko05146;ko05152;ko05161;ko05162;ko05168;ko04620	Phagosome|PI3K-Akt signaling pathway|Proteoglycans in cancer|Inflammatiory bowel disease (IBD)|Rheumatoid arthritis|Legionellosis|Leishmaniasis|Chagas disease (American trypanosomiasis)|Malaria|Toxoplasmosis|Amoebiasis|Tuberculosis|Hepatitis B|Measles|Herpes simplex infection|Toll-like receptor signaling pathway	16	K10159	TLR2	toll-like receptor 2	GO:0016021;GO:0006954;GO:0004888;GO:0002755;GO:0050707;GO:0042494;GO:0045087;GO:0050729;GO:0034134	integral component of membrane|inflammatory response|transmembrane signaling receptor activity|MyD88-dependent toll-like receptor signaling pathway|regulation of cytokine secretion|detection of bacterial lipoprotein|innate immune response|positive regulation of inflammatory response|toll-like receptor 2 signaling pathway
TCONS_00012654	3.88835	1.95916	0.446048	Up	1946	gi|242347124|gb|ACS92628.1|toll-like receptor 2 type 2 [Anas platyrhynchos]	0	sp|Q9DGB6|TLR22_CHICK	0	Toll-like receptor 2 type-2 OS=Gallus gallus GN=TLR2-2 PE=2 SV=1	KOG4641	6e-85	FOG: Toll/interleukin receptor and related proteins containing LRR and TIR repeats	ko04145;ko04151;ko05205;ko05321;ko05323;ko05134;ko05140;ko05142;ko05144;ko05145;ko05146;ko05152;ko05161;ko05162;ko05168;ko04620	Phagosome|PI3K-Akt signaling pathway|Proteoglycans in cancer|Inflammatiory bowel disease (IBD)|Rheumatoid arthritis|Legionellosis|Leishmaniasis|Chagas disease (American trypanosomiasis)|Malaria|Toxoplasmosis|Amoebiasis|Tuberculosis|Hepatitis B|Measles|Herpes simplex infection|Toll-like receptor signaling pathway	16	K10159	TLR2	toll-like receptor 2	GO:0016021;GO:0006954;GO:0004888;GO:0002755;GO:0050707;GO:0042494;GO:0045087;GO:0050729;GO:0034134	integral component of membrane|inflammatory response|transmembrane signaling receptor activity|MyD88-dependent toll-like receptor signaling pathway|regulation of cytokine secretion|detection of bacterial lipoprotein|innate immune response|positive regulation of inflammatory response|toll-like receptor 2 signaling pathway
TCONS_00012655	3.33335	1.73697	1	Up	1757	gi|242347124|gb|ACS92628.1|toll-like receptor 2 type 2 [Anas platyrhynchos]	0	sp|Q9DGB6|TLR22_CHICK	0	Toll-like receptor 2 type-2 OS=Gallus gallus GN=TLR2-2 PE=2 SV=1	KOG4641	6e-85	FOG: Toll/interleukin receptor and related proteins containing LRR and TIR repeats	ko04145;ko04151;ko05205;ko05321;ko05323;ko05134;ko05140;ko05142;ko05144;ko05145;ko05146;ko05152;ko05161;ko05162;ko05168;ko04620	Phagosome|PI3K-Akt signaling pathway|Proteoglycans in cancer|Inflammatiory bowel disease (IBD)|Rheumatoid arthritis|Legionellosis|Leishmaniasis|Chagas disease (American trypanosomiasis)|Malaria|Toxoplasmosis|Amoebiasis|Tuberculosis|Hepatitis B|Measles|Herpes simplex infection|Toll-like receptor signaling pathway	16	K10159	TLR2	toll-like receptor 2	GO:0016021;GO:0006954;GO:0004888;GO:0002755;GO:0050707;GO:0042494;GO:0045087;GO:0050729;GO:0034134	integral component of membrane|inflammatory response|transmembrane signaling receptor activity|MyD88-dependent toll-like receptor signaling pathway|regulation of cytokine secretion|detection of bacterial lipoprotein|innate immune response|positive regulation of inflammatory response|toll-like receptor 2 signaling pathway
TCONS_00012656	2.69868	1.43225	0.9182	Up	1822	gi|242347124|gb|ACS92628.1|toll-like receptor 2 type 2 [Anas platyrhynchos]	0	sp|Q9DGB6|TLR22_CHICK	0	Toll-like receptor 2 type-2 OS=Gallus gallus GN=TLR2-2 PE=2 SV=1	KOG4641	6e-85	FOG: Toll/interleukin receptor and related proteins containing LRR and TIR repeats	ko04145;ko04151;ko05205;ko05321;ko05323;ko05134;ko05140;ko05142;ko05144;ko05145;ko05146;ko05152;ko05161;ko05162;ko05168;ko04620	Phagosome|PI3K-Akt signaling pathway|Proteoglycans in cancer|Inflammatiory bowel disease (IBD)|Rheumatoid arthritis|Legionellosis|Leishmaniasis|Chagas disease (American trypanosomiasis)|Malaria|Toxoplasmosis|Amoebiasis|Tuberculosis|Hepatitis B|Measles|Herpes simplex infection|Toll-like receptor signaling pathway	16	K10159	TLR2	toll-like receptor 2	GO:0016021;GO:0006954;GO:0004888;GO:0002755;GO:0050707;GO:0042494;GO:0045087;GO:0050729;GO:0034134	integral component of membrane|inflammatory response|transmembrane signaling receptor activity|MyD88-dependent toll-like receptor signaling pathway|regulation of cytokine secretion|detection of bacterial lipoprotein|innate immune response|positive regulation of inflammatory response|toll-like receptor 2 signaling pathway
TCONS_00012657	10.4803	3.38961	0.0791805	Up	1884	gi|514752035|ref|XP_005021007.1|PREDICTED: fibrinogen beta chain [Anas platyrhynchos]	0	sp|Q02020|FIBB_CHICK	0	Fibrinogen beta chain (Fragment) OS=Gallus gallus GN=FGB PE=1 SV=1	KOG2579	0	Ficolin and related extracellular proteins	ko04610;ko04611	Complement and coagulation cascades|Platelet activation	2	K03904	FGB	fibrinogen beta chain	GO:0030168;GO:0030674;GO:0009897;GO:0051087;GO:0051258;GO:0005102;GO:0031091;GO:0005938;GO:0007165;GO:0005577;GO:0051592	platelet activation|protein binding, bridging|external side of plasma membrane|chaperone binding|protein polymerization|receptor binding|platelet alpha granule|cell cortex|signal transduction|fibrinogen complex|response to calcium ion
TCONS_00012658	2.85217	1.51206	1	Up	4388	gi|513181726|ref|XP_003641196.2|PREDICTED: uncharacterized protein LOC100857197 isoform X1 [Gallus gallus]	0
TCONS_00012675	7.16681	2.84133	1	Up	4056	gi|514732471|ref|XP_005016607.1|PREDICTED: tryptophan 2,3-dioxygenase isoform X1 [Anas platyrhynchos] >gi|483516722|gb|EOB03479.1| Tryptophan 2,3-dioxygenase, partial [Anas platyrhynchos]	0	sp|Q5EBG2|T23O_XENTR	0	Tryptophan 2,3-dioxygenase OS=Xenopus tropicalis GN=tdo2 PE=2 SV=1	KOG3906	0	Tryptophan 2,3-dioxygenase	ko00380	Tryptophan metabolism	1	K00453	E1.13.11.11, TDO2	tryptophan 2,3-dioxygenase
TCONS_00012676	4.54382	2.18391	0.573967	Up	4142	gi|514732475|ref|XP_005016608.1|PREDICTED: tryptophan 2,3-dioxygenase isoform X2 [Anas platyrhynchos] >gi|514732479|ref|XP_005016609.1| PREDICTED: tryptophan 2,3-dioxygenase isoform X3 [Anas platyrhynchos]	0	sp|Q5EBG2|T23O_XENTR	0	Tryptophan 2,3-dioxygenase OS=Xenopus tropicalis GN=tdo2 PE=2 SV=1	KOG3906	0	Tryptophan 2,3-dioxygenase	ko00380	Tryptophan metabolism	1	K00453	E1.13.11.11, TDO2	tryptophan 2,3-dioxygenase
TCONS_00012684	0	#NAME?	1	Down	3048	gi|514732495|ref|XP_005016613.1|PREDICTED: transmembrane protein 144 isoform X1 [Anas platyrhynchos] >gi|483516724|gb|EOB03481.1| Transmembrane protein 144, partial [Anas platyrhynchos]	1.1e-130	sp|Q8VEH0|TM144_MOUSE	4e-94	Transmembrane protein 144 OS=Mus musculus GN=Tmem144 PE=2 SV=1
TCONS_00012699	38.165	5.25418	0.620739	Up	5905	gi|514732508|ref|XP_005016616.1|PREDICTED: folliculin-interacting protein 2 isoform X1 [Anas platyrhynchos]	0	sp|Q9P278|FNIP2_HUMAN	0	Folliculin-interacting protein 2 OS=Homo sapiens GN=FNIP2 PE=1 SV=2	KOG3693	0	Uncharacterized conserved protein
TCONS_00012708	2.0196	1.01407	0.75608	Up	6941	gi|513181834|ref|XP_420387.4|PREDICTED: rap guanine nucleotide exchange factor 2 isoform X3 [Gallus gallus]	0	sp|Q9Y4G8|RPGF2_HUMAN	0	Rap guanine nucleotide exchange factor 2 OS=Homo sapiens GN=RAPGEF2 PE=1 SV=1	KOG3542	0	cAMP-regulated guanine nucleotide exchange factor	ko04010;ko04015	MAPK signaling pathway|Rap1 signaling pathway	2	K08018	RAPGEF2, PDZGEF1	Rap guanine nucleotide exchange factor 2	GO:0005085;GO:0005622;GO:0051056;GO:0007264	guanyl-nucleotide exchange factor activity|intracellular|regulation of small GTPase mediated signal transduction|small GTPase mediated signal transduction
TCONS_00012739	0.580967	-0.783473	1	Down	4362	gi|514742328|ref|XP_005018711.1|PREDICTED: palladin isoform X1 [Anas platyrhynchos]	0	sp|Q8WX93|PALLD_HUMAN	0	Palladin OS=Homo sapiens GN=PALLD PE=1 SV=3	KOG0613	2e-57	Projectin/twitchin and related proteins
TCONS_00012766	0.164093	-2.60742	1	Down	5626	gi|663282815|ref|XP_008499044.1|PREDICTED: tetratricopeptide repeat protein 29 [Calypte anna]	0	sp|Q4R6M4|TTC29_MACFA	2e-110	Tetratricopeptide repeat protein 29 OS=Macaca fascicularis GN=TTC29 PE=2 SV=1
TCONS_00012786	0.311358	-1.68335	0.777364	Down	6930	gi|514724791|ref|XP_005014767.1|PREDICTED: glutamyl-tRNA(Gln) amidotransferase subunit B, mitochondrial [Anas platyrhynchos]	2.59e-12	sp|O75879|GATB_HUMAN	7e-06	Glutamyl-tRNA(Gln) amidotransferase subunit B, mitochondrial OS=Homo sapiens GN=PET112 PE=1 SV=1	KOG2438	2e-06	Glutamyl-tRNA amidotransferase subunit B	ko00970	Aminoacyl-tRNA biosynthesis	1	K02434	gatB, PET112	aspartyl-tRNA(Asn)/glutamyl-tRNA(Gln) amidotransferase subunit B
TCONS_00012804	12.9777	3.69797	0.733991	Up	5326	gi|514751932|ref|XP_005020981.1|PREDICTED: transmembrane protein 154 [Anas platyrhynchos]	7.87e-43	sp|Q6P9G4|TM154_HUMAN	2e-12	Transmembrane protein 154 OS=Homo sapiens GN=TMEM154 PE=2 SV=2
TCONS_00012807	2.24825	1.1688	1	Up	5174	gi|514751932|ref|XP_005020981.1|PREDICTED: transmembrane protein 154 [Anas platyrhynchos]	7.32e-110	sp|Q6P9G4|TM154_HUMAN	8e-20	Transmembrane protein 154 OS=Homo sapiens GN=TMEM154 PE=2 SV=2
TCONS_00012810	13.032	3.70398	0.216277	Up	2501	gi|514752043|ref|XP_005021009.1|PREDICTED: fibrinogen alpha chain [Anas platyrhynchos]	0	sp|P14448|FIBA_CHICK	0	Fibrinogen alpha chain OS=Gallus gallus GN=FGA PE=1 SV=4	KOG2579	6e-126	Ficolin and related extracellular proteins	ko04610;ko04611	Complement and coagulation cascades|Platelet activation	2	K03903	FGA	fibrinogen alpha chain	GO:0030168;GO:0030674;GO:0009897;GO:0051258;GO:0005102;GO:0031091;GO:0007165;GO:0005577;GO:0051592	platelet activation|protein binding, bridging|external side of plasma membrane|protein polymerization|receptor binding|platelet alpha granule|signal transduction|fibrinogen complex|response to calcium ion
TCONS_00012811	9.02045	3.1732	0.306565	Up	2888	gi|514752043|ref|XP_005021009.1|PREDICTED: fibrinogen alpha chain [Anas platyrhynchos]	0	sp|P14448|FIBA_CHICK	0	Fibrinogen alpha chain OS=Gallus gallus GN=FGA PE=1 SV=4	KOG2579	1e-124	Ficolin and related extracellular proteins	ko04610;ko04611	Complement and coagulation cascades|Platelet activation	2	K03903	FGA	fibrinogen alpha chain	GO:0030168;GO:0030674;GO:0009897;GO:0051258;GO:0005102;GO:0031091;GO:0007165;GO:0005577;GO:0051592	platelet activation|protein binding, bridging|external side of plasma membrane|protein polymerization|receptor binding|platelet alpha granule|signal transduction|fibrinogen complex|response to calcium ion
TCONS_00012812	6.28642	2.65224	0.3172	Up	2034	gi|514752051|ref|XP_005021011.1|PREDICTED: fibrinogen gamma chain isoform X2 [Anas platyrhynchos]	0	sp|P02680|FIBG_RAT	0	Fibrinogen gamma chain OS=Rattus norvegicus GN=Fgg PE=1 SV=3	KOG2579	0	Ficolin and related extracellular proteins	ko05150;ko04610;ko04611	Staphylococcus aureus infection|Complement and coagulation cascades|Platelet activation	3	K03905	FGG	fibrinogen gamma chain	GO:0030168;GO:0030674;GO:0009897;GO:0051258;GO:0005102;GO:0031091;GO:0005938;GO:0007165;GO:0005577;GO:0051592	platelet activation|protein binding, bridging|external side of plasma membrane|protein polymerization|receptor binding|platelet alpha granule|cell cortex|signal transduction|fibrinogen complex|response to calcium ion
TCONS_00012813	3.27618	1.71202	0.192069	Up	5929	gi|514752092|ref|XP_005021022.1|PREDICTED: microtubule-associated protein 9 [Anas platyrhynchos]	1.67e-78	sp|Q3TRR0|MAP9_MOUSE	2e-18	Microtubule-associated protein 9 OS=Mus musculus GN=Map9 PE=2 SV=2
TCONS_00012828	8.98161	3.16697	0.0073298	Up	3217	gi|483516744|gb|EOB03501.1|H/ACA ribonucleoprotein complex non-core subunit NAF1, partial [Anas platyrhynchos]	2.23e-160	sp|Q52KK4|NAF1_RAT	1e-84	H/ACA ribonucleoprotein complex non-core subunit NAF1 OS=Rattus norvegicus GN=Naf1 PE=2 SV=1	KOG2236	6e-82	Uncharacterized conserved protein
TCONS_00012829	4.53789	2.18202	1	Up	3379	gi|483516744|gb|EOB03501.1|H/ACA ribonucleoprotein complex non-core subunit NAF1, partial [Anas platyrhynchos]	8.15e-160	sp|Q52KK4|NAF1_RAT	2e-84	H/ACA ribonucleoprotein complex non-core subunit NAF1 OS=Rattus norvegicus GN=Naf1 PE=2 SV=1	KOG2236	1e-81	Uncharacterized conserved protein
TCONS_00012831	0.0958321	-3.38335	0.980399	Down	5180	gi|483516744|gb|EOB03501.1|H/ACA ribonucleoprotein complex non-core subunit NAF1, partial [Anas platyrhynchos]	2.32e-131	sp|Q52KK4|NAF1_RAT	8e-71	H/ACA ribonucleoprotein complex non-core subunit NAF1 OS=Rattus norvegicus GN=Naf1 PE=2 SV=1	KOG2236	9e-67	Uncharacterized conserved protein
TCONS_00012832	0.519334	-0.945266	0.952725	Down	3301	gi|514732624|ref|XP_005016643.1|PREDICTED: H/ACA ribonucleoprotein complex non-core subunit NAF1 [Anas platyrhynchos]	2.59e-159	sp|Q52KK4|NAF1_RAT	6e-82	H/ACA ribonucleoprotein complex non-core subunit NAF1 OS=Rattus norvegicus GN=Naf1 PE=2 SV=1	KOG2236	4e-79	Uncharacterized conserved protein							GO:0005737;GO:0030054;GO:0005732;GO:0003723;GO:0042254;GO:0001522;GO:0005813	cytoplasm|cell junction|small nucleolar ribonucleoprotein complex|RNA binding|ribosome biogenesis|pseudouridine synthesis|centrosome
TCONS_00012834	5.87323	2.55415	0.108659	Up	5995	gi|483516744|gb|EOB03501.1|H/ACA ribonucleoprotein complex non-core subunit NAF1, partial [Anas platyrhynchos]	6.79e-131	sp|Q52KK4|NAF1_RAT	9e-71	H/ACA ribonucleoprotein complex non-core subunit NAF1 OS=Rattus norvegicus GN=Naf1 PE=2 SV=1	KOG2236	1e-66	Uncharacterized conserved protein
TCONS_00012840	3.18039	1.6692	0.493156	Up	2787	gi|514732632|ref|XP_005016645.1|PREDICTED: transmembrane protein 192 [Anas platyrhynchos]	1.27e-135	sp|Q5RCG1|TM192_PONAB	2e-92	Transmembrane protein 192 OS=Pongo abelii GN=TMEM192 PE=2 SV=2
TCONS_00012872	0.276927	-1.85242	0.894192	Down	5031	gi|514742316|ref|XP_005018708.1|PREDICTED: serine/threonine-protein kinase Nek1 [Anas platyrhynchos]	0	sp|Q96PY6|NEK1_HUMAN	0	Serine/threonine-protein kinase Nek1 OS=Homo sapiens GN=NEK1 PE=1 SV=2	KOG0589	4e-100	Serine/threonine protein kinase
TCONS_00012876	0.295695	-1.75782	1	Down	5053	gi|514742316|ref|XP_005018708.1|PREDICTED: serine/threonine-protein kinase Nek1 [Anas platyrhynchos]	0	sp|Q96PY6|NEK1_HUMAN	0	Serine/threonine-protein kinase Nek1 OS=Homo sapiens GN=NEK1 PE=1 SV=2	KOG0589	4e-100	Serine/threonine protein kinase
TCONS_00012879	3.66366	1.87329	0.405282	Up	5246	gi|514742316|ref|XP_005018708.1|PREDICTED: serine/threonine-protein kinase Nek1 [Anas platyrhynchos]	0	sp|Q96PY6|NEK1_HUMAN	0	Serine/threonine-protein kinase Nek1 OS=Homo sapiens GN=NEK1 PE=1 SV=2	KOG0589	5e-100	Serine/threonine protein kinase
TCONS_00012913	29.1463	4.86524	1	Up	546
TCONS_00012974	0.402987	-1.31119	0.777364	Down	503	gi|543252996|ref|XP_005418579.1|PREDICTED: fatty acid-binding protein, brain [Geospiza fortis]	7.07e-71	sp|Q05423|FABP7_CHICK	5e-72	Fatty acid-binding protein, brain OS=Gallus gallus GN=FABP7 PE=2 SV=2	KOG4015	9e-70	Fatty acid-binding protein FABP	ko03320	PPAR signaling pathway	1	K08756	FABP7	fatty acid-binding protein 7, brain
TCONS_00013001	2.64529	1.40343	0.78855	Up	5692	gi|514705069|ref|XP_005009654.1|PREDICTED: nuclear receptor coactivator 7 isoform X1 [Anas platyrhynchos] >gi|514705071|ref|XP_005009655.1| PREDICTED: nuclear receptor coactivator 7 isoform X2 [Anas platyrhynchos]	0	sp|Q5ZMS4|NCOA7_CHICK	0	Nuclear receptor coactivator 7 OS=Gallus gallus GN=NCOA7 PE=2 SV=1	KOG2372	0	Oxidation resistance protein							GO:0006355;GO:0006351;GO:0005634;GO:0016998	regulation of transcription, DNA-templated|transcription, DNA-templated|nucleus|cell wall macromolecule catabolic process
TCONS_00013022	0.331437	-1.59319	0.956572	Down	1888	gi|514705066|ref|XP_005009653.1|PREDICTED: R-spondin-3 [Anas platyrhynchos]	1.34e-165	sp|Q1RMU1|RSPO3_BOVIN	1e-140	R-spondin-3 OS=Bos taurus GN=RSPO3 PE=2 SV=1	KOG3525	9e-138	Subtilisin-like proprotein convertase							GO:0005109;GO:0008201;GO:0060070;GO:0005576;GO:0060670	frizzled binding|heparin binding|canonical Wnt signaling pathway|extracellular region|branching involved in labyrinthine layer morphogenesis
TCONS_00013037	0.344552	-1.5372	0.738298	Down	2221	gi|686606600|ref|XP_009279800.1|PREDICTED: A-kinase anchor protein 7 isoform gamma isoform X3 [Aptenodytes forsteri]	0	sp|Q9P0M2|AKA7G_HUMAN	2e-90	A-kinase anchor protein 7 isoform gamma OS=Homo sapiens GN=AKAP7 PE=1 SV=2	KOG2814	1e-88	Transcription coactivator complex, P50 component (LigT RNA ligase/phosphodiesterase family)							GO:0016070;GO:0003824	RNA metabolic process|catalytic activity
TCONS_00013046	0.0182939	-5.77249	0.744396	Down	4681	gi|514705017|ref|XP_005009629.1|PREDICTED: ectonucleotide pyrophosphatase/phosphodiesterase family member 1 isoform X1 [Anas platyrhynchos]	0	sp|P22413|ENPP1_HUMAN	0	Ectonucleotide pyrophosphatase/phosphodiesterase family member 1 OS=Homo sapiens GN=ENPP1 PE=1 SV=2	KOG2645	0	Type I phosphodiesterase/nucleotide pyrophosphatase	ko00500;ko00760;ko00770;ko00230	Starch and sucrose metabolism|Nicotinate and nicotinamide metabolism|Pantothenate and CoA biosynthesis|Purine metabolism	4	K01513	ENPP1_3	ectonucleotide pyrophosphatase/phosphodiesterase family member 1/3	GO:0031953;GO:0045719;GO:0030643;GO:0046325;GO:0032869;GO:0030505;GO:0030730;GO:0030247;GO:0006955;GO:0005615;GO:0006091;GO:0005044;GO:0009986;GO:0004551;GO:0003676;GO:0046872;GO:0047429;GO:0030308;GO:0046627;GO:0042803;GO:0005886;GO:0009143;GO:0005524;GO:0045599;GO:0005158;GO:0050427	negative regulation of protein autophosphorylation|negative regulation of glycogen biosynthetic process|cellular phosphate ion homeostasis|negative regulation of glucose import|cellular response to insulin stimulus|inorganic diphosphate transport|sequestering of triglyceride|polysaccharide binding|immune response|extracellular space|generation of precursor metabolites and energy|scavenger recepto…
TCONS_00013112	0.0227806	-5.45605	1	Down	3583	gi|483515794|gb|EOB02910.1|Transmembrane protein C6orf170, partial [Anas platyrhynchos]	0	sp|Q3URV1|BROMI_MOUSE	0	Protein broad-minded OS=Mus musculus GN=Tbc1d32 PE=1 SV=2
TCONS_00013127	2.68849	1.42679	1	Up	11378	gi|683462320|gb|KFZ56710.1|E3 ubiquitin-protein ligase RNF146, partial [Caprimulgus carolinensis]	9.77e-166	sp|F1NB38|ECHD1_CHICK	1e-142	Ethylmalonyl-CoA decarboxylase OS=Gallus gallus GN=ECHDC1 PE=3 SV=2	KOG0824	4e-142	Predicted E3 ubiquitin ligase							GO:0008270	zinc ion binding
TCONS_00013145	0.268314	-1.89801	1	Down	5044	gi|677530954|gb|KFQ93683.1|Receptor-type tyrosine-protein phosphatase kappa [Nipponia nippon]	0	sp|Q15262|PTPRK_HUMAN	0	Receptor-type tyrosine-protein phosphatase kappa OS=Homo sapiens GN=PTPRK PE=1 SV=2	KOG4228	0	Protein tyrosine phosphatase							GO:0004725;GO:0016020	protein tyrosine phosphatase activity|membrane
TCONS_00013151	0.487649	-1.03608	1	Down	5330	gi|514705033|ref|XP_005009637.1|PREDICTED: band 4.1-like protein 2 isoform X4 [Anas platyrhynchos] >gi|483524795|gb|EOB08635.1| Band 4.1-like protein 2, partial [Anas platyrhynchos]	0	sp|O43491|E41L2_HUMAN	0	Band 4.1-like protein 2 OS=Homo sapiens GN=EPB41L2 PE=1 SV=1	KOG3527	0	Erythrocyte membrane protein 4.1 and related proteins of the ERM family	ko04530	Tight junction	1	K06107	EPB41, 4.1R	erythrocyte membrane protein band 4.1
TCONS_00013152	0.474492	-1.07554	1	Down	5405	gi|514705033|ref|XP_005009637.1|PREDICTED: band 4.1-like protein 2 isoform X4 [Anas platyrhynchos] >gi|483524795|gb|EOB08635.1| Band 4.1-like protein 2, partial [Anas platyrhynchos]	0	sp|O43491|E41L2_HUMAN	0	Band 4.1-like protein 2 OS=Homo sapiens GN=EPB41L2 PE=1 SV=1	KOG3527	0	Erythrocyte membrane protein 4.1 and related proteins of the ERM family	ko04530	Tight junction	1	K06107	EPB41, 4.1R	erythrocyte membrane protein band 4.1
TCONS_00013208	3.04701	1.60739	0.671108	Up	1898	gi|483519649|gb|EOB05362.1|Protein FAM54A, partial [Anas platyrhynchos]	2.98e-148	sp|Q6P444|MTFR2_HUMAN	1e-44	Mitochondrial fission regulator 2 OS=Homo sapiens GN=MTFR2 PE=1 SV=2
TCONS_00013277	0.197039	-2.34345	0.542057	Down	2903
TCONS_00013315	0.57513	-0.79804	1	Down	7786	gi|694656423|ref|XP_009484113.1|PREDICTED: laminin subunit alpha-4 [Pelecanus crispus]	0	sp|Q16363|LAMA4_HUMAN	0	Laminin subunit alpha-4 OS=Homo sapiens GN=LAMA4 PE=1 SV=4	KOG1836	0	Extracellular matrix glycoprotein Laminin subunits alpha and gamma	ko04510;ko04151;ko04512;ko05200;ko05222;ko05143;ko05145;ko05146	Focal adhesion|PI3K-Akt signaling pathway|ECM-receptor interaction|Pathways in cancer|Small cell lung cancer|African trypanosomiasis|Toxoplasmosis|Amoebiasis	8	K06241	LAMA4	laminin, alpha 4	GO:0030334;GO:0045995;GO:0030155;GO:0007155;GO:0005606;GO:0005102	regulation of cell migration|regulation of embryonic development|regulation of cell adhesion|cell adhesion|laminin-1 complex|receptor binding
TCONS_00013316	0.199715	-2.32399	0.626377	Down	6222	gi|677473291|gb|KFQ62705.1|Laminin subunit alpha-4 [Pelecanus crispus]	0	sp|Q16363|LAMA4_HUMAN	0	Laminin subunit alpha-4 OS=Homo sapiens GN=LAMA4 PE=1 SV=4	KOG1836	0	Extracellular matrix glycoprotein Laminin subunits alpha and gamma	ko04510;ko04151;ko04512;ko05200;ko05222;ko05143;ko05145;ko05146	Focal adhesion|PI3K-Akt signaling pathway|ECM-receptor interaction|Pathways in cancer|Small cell lung cancer|African trypanosomiasis|Toxoplasmosis|Amoebiasis	8	K06241	LAMA4	laminin, alpha 4	GO:0030334;GO:0045995;GO:0030155;GO:0007155;GO:0005606;GO:0005102	regulation of cell migration|regulation of embryonic development|regulation of cell adhesion|cell adhesion|laminin-1 complex|receptor binding
TCONS_00013383	2.29247	1.1969	1	Up	2418	gi|514732106|ref|XP_005016520.1|PREDICTED: sestrin-1 isoform X2 [Anas platyrhynchos]	0	sp|Q4R6P7|SESN1_MACFA	0	Sestrin-1 OS=Macaca fascicularis GN=SESN1 PE=2 SV=1	KOG3746	0	Uncharacterized conserved protein	ko04115	p53 signaling pathway	1	K10141	SESN	sestrin	GO:0005634;GO:0007050	nucleus|cell cycle arrest
TCONS_00013399	0.286589	-1.80294	0.8378	Down	5560	gi|514732069|ref|XP_005016512.1|PREDICTED: BEN domain-containing protein 3 isoform X1 [Anas platyrhynchos]	0	sp|Q5T5X7|BEND3_HUMAN	0	BEN domain-containing protein 3 OS=Homo sapiens GN=BEND3 PE=1 SV=1
TCONS_00013451	0.321031	-1.63922	0.924212	Down	6597	gi|514753692|ref|XP_005021428.1|PREDICTED: F-box/LRR-repeat protein 4 isoform X1 [Anas platyrhynchos] >gi|514753696|ref|XP_005021429.1| PREDICTED: F-box/LRR-repeat protein 4 isoform X2 [Anas platyrhynchos] >gi|483510921|gb|EOA99983.1| F-box/LRR-repeat protein 4, partial [Anas platyrhynchos]	0	sp|Q9UKA2|FBXL4_HUMAN	0	F-box/LRR-repeat protein 4 OS=Homo sapiens GN=FBXL4 PE=1 SV=2	KOG1947	0	Leucine rich repeat proteins, some proteins contain F-box							GO:0005634	nucleus
TCONS_00013458	3.32041	1.73136	0.926658	Up	2288	gi|514753728|ref|XP_005021437.1|PREDICTED: protein MMS22-like [Anas platyrhynchos]	0	sp|E1C2Z0|MMS22_CHICK	0	Protein MMS22-like OS=Gallus gallus GN=MMS22L PE=3 SV=1
TCONS_00013477	14.9621	3.90324	0.690877	Up	4187
TCONS_00013565	4.10648	2.0379	0.773858	Up	5209	gi|513177868|ref|XP_004940407.1|PREDICTED: PR domain zinc finger protein 1 isoform X2 [Gallus gallus]	0	sp|O75626|PRDM1_HUMAN	0	PR domain zinc finger protein 1 OS=Homo sapiens GN=PRDM1 PE=1 SV=2	KOG2461	0	Transcription factor BLIMP-1/PRDI-BF1, contains C2H2-type Zn-finger and SET domains							GO:0046872;GO:0003676	metal ion binding|nucleic acid binding
TCONS_00013566	3.18886	1.67304	1	Up	5799	gi|678215364|gb|KFV82343.1|Protein lin-28 B, partial [Struthio camelus australis]	6.1e-123	sp|Q45KJ4|LN28B_CHICK	5e-126	Protein lin-28 homolog B OS=Gallus gallus GN=LIN28B PE=2 SV=1	KOG3070	5e-88	Predicted RNA-binding protein containing PIN domain and invovled in translation or RNA processing							GO:0003723;GO:0031123;GO:0008270;GO:0005739;GO:0006355;GO:0031054;GO:0003677;GO:0010587;GO:0005634	RNA binding|RNA 3'-end processing|zinc ion binding|mitochondrion|regulation of transcription, DNA-templated|pre-miRNA processing|DNA binding|miRNA catabolic process|nucleus
TCONS_00013700	3.62446	1.85777	0.419216	Up	9112	gi|514766201|ref|XP_005024393.1|PREDICTED: AF4/FMR2 family member 4 isoform X3 [Anas platyrhynchos] >gi|483507115|gb|EOA97836.1| AF4/FMR2 family member 4, partial [Anas platyrhynchos]	0	sp|Q9UHB7|AFF4_HUMAN	0	AF4/FMR2 family member 4 OS=Homo sapiens GN=AFF4 PE=1 SV=1
TCONS_00013751	5.34896	2.41926	0.416968	Up	6084	gi|514710167|ref|XP_005011294.1|PREDICTED: lymphoid enhancer-binding factor 1 isoform X1 [Anas platyrhynchos]	1.54e-173	sp|P27782|LEF1_MOUSE	3e-97	Lymphoid enhancer-binding factor 1 OS=Mus musculus GN=Lef1 PE=1 SV=1	KOG3248	9e-98	Transcription factor TCF-4	ko04520;ko04310;ko04390;ko05200;ko05210;ko05213;ko05215;ko05216;ko05217;ko05221;ko05412;ko04916	Adherens junction|Wnt signaling pathway|Hippo signaling pathway|Pathways in cancer|Colorectal cancer|Endometrial cancer|Prostate cancer|Thyroid cancer|Basal cell carcinoma|Acute myeloid leukemia|Arrhythmogenic right ventricular cardiomyopathy (ARVC)|Melanogenesis	12	K02620	TCF7	transcription factor 7	GO:0021915;GO:0048619;GO:0030538;GO:0046632;GO:0003677;GO:0016055;GO:0042981;GO:0003700;GO:0042127;GO:0033153;GO:0048557;GO:0005634	neural tube development|embryonic hindgut morphogenesis|embryonic genitalia morphogenesis|alpha-beta T cell differentiation|DNA binding|Wnt signaling pathway|regulation of apoptotic process|sequence-specific DNA binding transcription factor activity|regulation of cell proliferation|T cell receptor V(D)J recombination|embryonic digestive tract morphogenesis|nucleus
TCONS_00013759	2.88158	1.52686	1	Up	2938	gi|699628871|ref|XP_009889212.1|PREDICTED: protein Jade-2 [Charadrius vociferus]	0	sp|Q6ZQF7|JADE2_MOUSE	0	Protein Jade-2 OS=Mus musculus GN=Jade2 PE=2 SV=2	KOG0954	0	PHD finger protein							GO:0008270	zinc ion binding
TCONS_00013768	0	#NAME?	0.405282	Down	1387	gi|513207298|ref|XP_004945055.1|PREDICTED: protein Jade-2 isoform X7 [Gallus gallus]	0	sp|Q6ZQF7|JADE2_MOUSE	1e-93	Protein Jade-2 OS=Mus musculus GN=Jade2 PE=2 SV=2										GO:0008270	zinc ion binding
TCONS_00013772	0.509135	-0.97388	0.980399	Down	4832	gi|483522827|gb|EOB07378.1|Protein transport protein Sec24A, partial [Anas platyrhynchos]	0	sp|A6QNT8|SC24A_BOVIN	0	Protein transport protein Sec24A OS=Bos taurus GN=SEC24A PE=2 SV=1	KOG1985	0	Vesicle coat complex COPII, subunit SEC24/subunit SFB2	ko04141	Protein processing in endoplasmic reticulum	1	K14007	SEC24	protein transport protein SEC24	GO:0030127;GO:0006886;GO:0006888;GO:0008270	COPII vesicle coat|intracellular protein transport|ER to Golgi vesicle-mediated transport|zinc ion binding
TCONS_00013821	0.468298	-1.0945	0.996646	Down	1427	gi|514766059|ref|XP_005024360.1|PREDICTED: sequestosome-1, partial [Anas platyrhynchos]	0	sp|Q64337|SQSTM_MOUSE	1e-144	Sequestosome-1 OS=Mus musculus GN=Sqstm1 PE=1 SV=1	KOG4582	4e-37	Uncharacterized conserved protein, contains ZZ-type Zn-finger	ko04380	Osteoclast differentiation	1	K14381	SQSTM1	sequestosome 1	GO:0008270	zinc ion binding
TCONS_00013824	3.2009	1.67848	0.773056	Up	2910
TCONS_00013845	0.345557	-1.533	0.8378	Down	426	gi|733909423|ref|XP_010717498.1|PREDICTED: LOW QUALITY PROTEIN: glutathione peroxidase 3 [Meleagris gallopavo]	6.96e-55	sp|P46412|GPX3_MOUSE	5e-46	Glutathione peroxidase 3 OS=Mus musculus GN=Gpx3 PE=2 SV=2	KOG1651	1e-45	Glutathione peroxidase	ko00590;ko00480;ko04918	Arachidonic acid metabolism|Glutathione metabolism|Thyroid hormone synthesis	3	K00432	E1.11.1.9	glutathione peroxidase
TCONS_00013877	6.3068	2.65691	1	Up	9556	gi|513206829|ref|XP_004944972.1|PREDICTED: cytoplasmic FMR1-interacting protein 2 isoform X8 [Gallus gallus] >gi|525011950|ref|XP_005053588.1| PREDICTED: cytoplasmic FMR1-interacting protein 2 isoform X2 [Ficedula albicollis] >gi|542149638|ref|XP_005483769.1| PREDICTED: cytoplasmic FMR1-interacting protein 2 isoform X2 [Zonotrichia albicollis] >gi|669270510|ref|XP_008627180.1| PREDICTED: cytoplas…	0	sp|Q5SQX6|CYFP2_MOUSE	0	Cytoplasmic FMR1-interacting protein 2 OS=Mus musculus GN=Cyfip2 PE=1 SV=2	KOG3534	0	p53 inducible protein PIR121	ko04810;ko03013	Regulation of actin cytoskeleton|RNA transport	2	K05749	CYFIP	cytoplasmic FMR1 interacting protein	GO:0045862;GO:0005829;GO:0009451;GO:0030054;GO:0043005;GO:0006915;GO:0045202;GO:0045087;GO:0097202;GO:0016337;GO:0005515;GO:0038096;GO:0048471	positive regulation of proteolysis|cytosol|RNA modification|cell junction|neuron projection|apoptotic process|synapse|innate immune response|activation of cysteine-type endopeptidase activity|single organismal cell-cell adhesion|protein binding|Fc-gamma receptor signaling pathway involved in phagocytosis|perinuclear region of cytoplasm
TCONS_00013878	2.07395	1.05238	0.986243	Up	8027	gi|513206829|ref|XP_004944972.1|PREDICTED: cytoplasmic FMR1-interacting protein 2 isoform X8 [Gallus gallus] >gi|525011950|ref|XP_005053588.1| PREDICTED: cytoplasmic FMR1-interacting protein 2 isoform X2 [Ficedula albicollis] >gi|542149638|ref|XP_005483769.1| PREDICTED: cytoplasmic FMR1-interacting protein 2 isoform X2 [Zonotrichia albicollis] >gi|669270510|ref|XP_008627180.1| PREDICTED: cytoplas…	0	sp|Q5SQX6|CYFP2_MOUSE	0	Cytoplasmic FMR1-interacting protein 2 OS=Mus musculus GN=Cyfip2 PE=1 SV=2	KOG3534	0	p53 inducible protein PIR121	ko04810;ko03013	Regulation of actin cytoskeleton|RNA transport	2	K05749	CYFIP	cytoplasmic FMR1 interacting protein	GO:0045862;GO:0005829;GO:0009451;GO:0030054;GO:0043005;GO:0006915;GO:0045202;GO:0045087;GO:0097202;GO:0016337;GO:0005515;GO:0038096;GO:0048471	positive regulation of proteolysis|cytosol|RNA modification|cell junction|neuron projection|apoptotic process|synapse|innate immune response|activation of cysteine-type endopeptidase activity|single organismal cell-cell adhesion|protein binding|Fc-gamma receptor signaling pathway involved in phagocytosis|perinuclear region of cytoplasm
TCONS_00013909	0	#NAME?	0.00160474	Down	1264	gi|513165836|ref|XP_004938847.1|PREDICTED: probable phospholipid-transporting ATPase IB isoform X10 [Gallus gallus]	1.91e-10
TCONS_00013913	0	#NAME?	0.545403	Down	1176
TCONS_00013948	16.1811	4.01624	0.954522	Up	1863	gi|704187963|ref|XP_010137813.1|PREDICTED: NEDD4 family-interacting protein 1 [Buceros rhinoceros silvestris]	1.07e-109	sp|Q5U2S1|NFIP1_RAT	1e-108	NEDD4 family-interacting protein 1 OS=Rattus norvegicus GN=Ndfip1 PE=2 SV=1	KOG4812	7e-109	Golgi-associated protein/Nedd4 WW domain-binding protein
TCONS_00013971	2.25755	1.17476	1	Up	2639
TCONS_00013983	0.247913	-2.01209	0.719272	Down	4230	gi|514793752|ref|XP_005030760.1|PREDICTED: solute carrier family 22 member 4, partial [Anas platyrhynchos]	2.37e-130	sp|Q9Z306|S22A4_MOUSE	5e-94	Solute carrier family 22 member 4 OS=Mus musculus GN=Slc22a4 PE=1 SV=1	KOG0255	1e-93	Synaptic vesicle transporter SVOP and related transporters (major facilitator superfamily)	ko05231	Choline metabolism in cancer	1	K08202	SLC22A4_5, OCTN	MFS transporter, OCT family, solute carrier family 22 (organic cation transporter), member 4/5
TCONS_00013988	2.82948	1.50054	1	Up	3940	gi|514793752|ref|XP_005030760.1|PREDICTED: solute carrier family 22 member 4, partial [Anas platyrhynchos]	0	sp|A9CB25|S22A4_PAPAN	1e-161	Solute carrier family 22 member 4 OS=Papio anubis GN=SLC22A4 PE=3 SV=1	KOG0255	3e-161	Synaptic vesicle transporter SVOP and related transporters (major facilitator superfamily)	ko05231	Choline metabolism in cancer	1	K08202	SLC22A4_5, OCTN	MFS transporter, OCT family, solute carrier family 22 (organic cation transporter), member 4/5
TCONS_00014072	2.08509	1.06011	0.596825	Up	10937	gi|514772469|ref|XP_005025873.1|PREDICTED: mitogen-activated protein kinase 9 isoform X4 [Anas platyrhynchos] >gi|527258038|ref|XP_005147282.1| PREDICTED: mitogen-activated protein kinase 9 isoform X3 [Melopsittacus undulatus] >gi|529446150|ref|XP_005242782.1| PREDICTED: mitogen-activated protein kinase 9 isoform X2 [Falco peregrinus] >gi|541975136|ref|XP_005440684.1| PREDICTED: mitogen-activated…	0	sp|P79996|MK09_CHICK	0	Mitogen-activated protein kinase 9 OS=Gallus gallus GN=MAPK9 PE=2 SV=1	KOG0665	0	Jun-N-terminal kinase (JNK)	ko04510;ko04010;ko04012;ko04014;ko04024;ko04068;ko04071;ko04310;ko04391;ko04668;ko04141;ko05200;ko05210;ko05212;ko05231;ko04930;ko04932;ko05120;ko05131;ko05132;ko05133;ko05142;ko05145;ko05152;ko05160;ko05161;ko05164;ko05168;ko05169;ko04380;ko04910;ko04912;ko04914;ko04917;ko04920;ko04620;ko04621;ko04622;ko04664;ko04722;ko04723;ko04728;ko04750	Focal adhesion|MAPK signaling pathway|ErbB signaling pathway|Ras signaling pathway|cAMP signaling pathway|FoxO signaling pathway|Sphingolipid signaling pathway|Wnt signaling pathway|Hippo signaling pathway -fly|TNF signaling pathway|Protein processing in endoplasmic reticulum|Pathways in cancer|Colorectal cancer|Pancreatic cancer|Choline metabolism in cancer|Type II diabetes mellitus|Non-alcoholi…	43	K04440	JNK	c-Jun N-terminal kinase	GO:0043065;GO:0035419;GO:0009636;GO:0034138;GO:0045429;GO:0034142;GO:0051770;GO:0006626;GO:0009612;GO:0031396;GO:0031394;GO:0031175;GO:0009790;GO:0010770;GO:0005829;GO:0034162;GO:0005654;GO:0008134;GO:0008656;GO:2001235;GO:0046328;GO:0034166;GO:0071356;GO:0014075;GO:0034644;GO:0007254;GO:0038124;GO:0034146;GO:0045087;GO:0002755;GO:0071222;GO:0035681;GO:0004705;GO:0032722;GO:0005739;GO:0010744;GO:…	positive regulation of apoptotic process|activation of MAPK activity involved in innate immune response|response to toxic substance|toll-like receptor 3 signaling pathway|positive regulation of nitric oxide biosynthetic process|toll-like receptor 4 signaling pathway|positive regulation of nitric-oxide synthase biosynthetic process|protein targeting to mitochondrion|response to mechanical stimulus…
TCONS_00014073	3.31464	1.72885	0.180265	Up	12053	gi|698399666|ref|XP_009808465.1|PREDICTED: mitogen-activated protein kinase 9 isoform X1 [Gavia stellata] >gi|678184553|gb|KFV52275.1| Mitogen-activated protein kinase 9 [Gavia stellata]	0	sp|P45984|MK09_HUMAN	0	Mitogen-activated protein kinase 9 OS=Homo sapiens GN=MAPK9 PE=1 SV=2	KOG0665	0	Jun-N-terminal kinase (JNK)	ko04510;ko04010;ko04012;ko04014;ko04024;ko04068;ko04071;ko04310;ko04391;ko04668;ko04141;ko05200;ko05210;ko05212;ko05231;ko04930;ko04932;ko05120;ko05131;ko05132;ko05133;ko05142;ko05145;ko05152;ko05160;ko05161;ko05164;ko05168;ko05169;ko04380;ko04910;ko04912;ko04914;ko04917;ko04920;ko04620;ko04621;ko04622;ko04664;ko04722;ko04723;ko04728;ko04750	Focal adhesion|MAPK signaling pathway|ErbB signaling pathway|Ras signaling pathway|cAMP signaling pathway|FoxO signaling pathway|Sphingolipid signaling pathway|Wnt signaling pathway|Hippo signaling pathway -fly|TNF signaling pathway|Protein processing in endoplasmic reticulum|Pathways in cancer|Colorectal cancer|Pancreatic cancer|Choline metabolism in cancer|Type II diabetes mellitus|Non-alcoholi…	43	K04440	JNK	c-Jun N-terminal kinase	GO:0004707;GO:0005829;GO:0007254;GO:0006468;GO:0005739;GO:0005524;GO:2001235;GO:0010744;GO:0010628;GO:0046686	MAP kinase activity|cytosol|JNK cascade|protein phosphorylation|mitochondrion|ATP binding|positive regulation of apoptotic signaling pathway|positive regulation of macrophage derived foam cell differentiation|positive regulation of gene expression|response to cadmium ion
TCONS_00014100	2.02523	1.01809	0.922795	Up	2929	gi|514765988|ref|XP_005024342.1|PREDICTED: alpha-1,3-mannosyl-glycoprotein 4-beta-N-acetylglucosaminyltransferase B [Anas platyrhynchos]	0	sp|Q812F8|MGT4B_MOUSE	0	Alpha-1,3-mannosyl-glycoprotein 4-beta-N-acetylglucosaminyltransferase B OS=Mus musculus GN=Mgat4b PE=2 SV=1				ko00510;ko00513	N-Glycan biosynthesis|Various types of N-glycan biosynthesis	2	K00738	MGAT4A_B	alpha-1,3-mannosylglycoprotein beta-1,4-N-acetylglucosaminyltransferase A/B	GO:0016758;GO:0005975;GO:0016020	transferase activity, transferring hexosyl groups|carbohydrate metabolic process|membrane
TCONS_00014117	0.194412	-2.36281	0.671521	Down	4072	gi|483507235|gb|EOA97884.1|Vascular endothelial growth factor receptor 3 [Anas platyrhynchos]	1.07e-53	sp|P79701|VGFR3_COTCO	1e-49	Vascular endothelial growth factor receptor 3 OS=Coturnix coturnix GN=FLT4 PE=2 SV=1	KOG0200	4e-06	Fibroblast/platelet-derived growth factor receptor and related receptor tyrosine kinases	ko04510;ko04014;ko04015;ko04151;ko04060	Focal adhesion|Ras signaling pathway|Rap1 signaling pathway|PI3K-Akt signaling pathway|Cytokine-cytokine receptor interaction	5	K05097	FLT4, VEGFR3	FMS-like tyrosine kinase 4
TCONS_00014126	0.20763	-2.26791	0.207356	Down	5763	gi|514707171|ref|XP_005010585.1|PREDICTED: platelet-derived growth factor receptor beta isoform X4 [Anas platyrhynchos]	0	sp|P09619|PGFRB_HUMAN	1e-143	Platelet-derived growth factor receptor beta OS=Homo sapiens GN=PDGFRB PE=1 SV=1	KOG0200	2e-144	Fibroblast/platelet-derived growth factor receptor and related receptor tyrosine kinases	ko04810;ko04510;ko04540;ko04010;ko04014;ko04015;ko04020;ko04151;ko04060;ko05200;ko05206;ko05214;ko05215;ko05218;ko05230;ko05231;ko05166	Regulation of actin cytoskeleton|Focal adhesion|Gap junction|MAPK signaling pathway|Ras signaling pathway|Rap1 signaling pathway|Calcium signaling pathway|PI3K-Akt signaling pathway|Cytokine-cytokine receptor interaction|Pathways in cancer|MicroRNAs in cancer|Glioma|Prostate cancer|Melanoma|Central carbon metabolism in cancer|Choline metabolism in cancer|HTLV-I infection	17	K05089	PDGFRB	platelet-derived growth factor receptor beta
TCONS_00014174	0.515601	-0.955674	0.996162	Down	1605	gi|514790347|ref|XP_005029963.1|PREDICTED: hepatitis A virus cellular receptor 1 homolog isoform X2 [Anas platyrhynchos]	1.49e-159	sp|O54947|HAVR1_RAT	4e-33	Hepatitis A virus cellular receptor 1 homolog OS=Rattus norvegicus GN=Havcr1 PE=2 SV=1
TCONS_00014187	5.46313	2.44973	0.211172	Up	4682	gi|641767130|ref|XP_008168299.1|PREDICTED: transcription factor COE1 isoform X7 [Chrysemys picta bellii]	0	sp|Q63398|COE1_RAT	0	Transcription factor COE1 OS=Rattus norvegicus GN=Ebf1 PE=1 SV=2	KOG3836	0	HLH transcription factor EBF/Olf-1 and related DNA binding proteins							GO:0045893;GO:0046872;GO:0070742;GO:0003677;GO:0046983;GO:0003700;GO:0007275;GO:0005634;GO:0006351	positive regulation of transcription, DNA-templated|metal ion binding|C2H2 zinc finger domain binding|DNA binding|protein dimerization activity|sequence-specific DNA binding transcription factor activity|multicellular organismal development|nucleus|transcription, DNA-templated
TCONS_00014189	2.55813	1.35509	0.581395	Up	4715	gi|507621464|ref|XP_004696815.1|PREDICTED: transcription factor COE1 [Echinops telfairi]	0	sp|Q07802|COE1_MOUSE	0	Transcription factor COE1 OS=Mus musculus GN=Ebf1 PE=1 SV=1	KOG3836	0	HLH transcription factor EBF/Olf-1 and related DNA binding proteins							GO:0045893;GO:0046872;GO:0070742;GO:0003677;GO:0046983;GO:0003700;GO:0007275;GO:0005634;GO:0006351	positive regulation of transcription, DNA-templated|metal ion binding|C2H2 zinc finger domain binding|DNA binding|protein dimerization activity|sequence-specific DNA binding transcription factor activity|multicellular organismal development|nucleus|transcription, DNA-templated
TCONS_00014190	3.21448	1.68459	0.140617	Up	4712	gi|676411486|gb|KFO55517.1|Transcription factor COE1, partial [Corvus brachyrhynchos] >gi|677536708|gb|KFQ98601.1| Transcription factor COE1, partial [Nipponia nippon] >gi|678219799|gb|KFV86778.1| Transcription factor COE1, partial [Struthio camelus australis] >gi|697446956|gb|KGL87143.1| Transcription factor COE1, partial [Charadrius vociferus]	0	sp|Q07802|COE1_MOUSE	0	Transcription factor COE1 OS=Mus musculus GN=Ebf1 PE=1 SV=1	KOG3836	0	HLH transcription factor EBF/Olf-1 and related DNA binding proteins							GO:0045893;GO:0046872;GO:0070742;GO:0003677;GO:0046983;GO:0003700;GO:0007275;GO:0005634;GO:0006351	positive regulation of transcription, DNA-templated|metal ion binding|C2H2 zinc finger domain binding|DNA binding|protein dimerization activity|sequence-specific DNA binding transcription factor activity|multicellular organismal development|nucleus|transcription, DNA-templated
TCONS_00014196	7.78831	2.96131	0.268746	Up	1623	gi|514781930|ref|XP_005027970.1|PREDICTED: ovoinhibitor-like [Anas platyrhynchos]	0	sp|P10184|IOV7_CHICK	0	Ovoinhibitor OS=Gallus gallus GN=OIH PE=1 SV=2	KOG3509	6e-40	Basement membrane-specific heparan sulfate proteoglycan (HSPG) core protein							GO:0002020;GO:0005576;GO:0043234;GO:0004867;GO:0019870	protease binding|extracellular region|protein complex|serine-type endopeptidase inhibitor activity|potassium channel inhibitor activity
TCONS_00014315	2.57424	1.36415	0.674979	Up	3560	gi|514760150|ref|XP_005022950.1|PREDICTED: LOW QUALITY PROTEIN: KN motif and ankyrin repeat domain-containing protein 4 [Anas platyrhynchos]	2.74e-179	sp|Q6P9J5|KANK4_MOUSE	8e-102	KN motif and ankyrin repeat domain-containing protein 4 OS=Mus musculus GN=Kank4 PE=2 SV=1	KOG0514	1e-61	Ankyrin repeat protein
TCONS_00014358	0	#NAME?	0.969723	Down	3527	gi|729766976|ref|XP_010580649.1|PREDICTED: intraflagellar transport protein 25 homolog [Haliaeetus leucocephalus]	1.06e-82	sp|Q9Y547|IFT25_HUMAN	1e-51	Intraflagellar transport protein 25 homolog OS=Homo sapiens GN=HSPB11 PE=1 SV=1	KOG3437	4e-24	Anaphase-promoting complex (APC), subunit 10
TCONS_00014372	3.96355	1.98679	0.401998	Up	5669	gi|601154247|gb|AHN84962.1|low density lipoprotein receptor-related protein 8 transcript variant 1 [Anser cygnoides]	0	sp|Q98931|LRP8_CHICK	0	Low-density lipoprotein receptor-related protein 8 OS=Gallus gallus GN=LRP8 PE=1 SV=1	KOG1215	0	Low-density lipoprotein receptors containing Ca2+-binding EGF-like domains							GO:0016021;GO:0021819;GO:0005509;GO:0005901;GO:0005515;GO:0030229;GO:0006897;GO:0021517;GO:0021766;GO:0045860	integral component of membrane|layer formation in cerebral cortex|calcium ion binding|caveola|protein binding|very-low-density lipoprotein particle receptor activity|endocytosis|ventral spinal cord development|hippocampus development|positive regulation of protein kinase activity
TCONS_00014386	27.144	4.76256	0.489513	Up	1316	gi|514779045|ref|XP_005027286.1|PREDICTED: terminal uridylyltransferase 4 [Anas platyrhynchos]	4e-157	sp|Q5TAX3|TUT4_HUMAN	1e-31	Terminal uridylyltransferase 4 OS=Homo sapiens GN=ZCCHC11 PE=1 SV=3	KOG2277	3e-32	S-M checkpoint control protein CID1 and related nucleotidyltransferases
TCONS_00014388	2.96668	1.56885	0.683997	Up	833	gi|514779045|ref|XP_005027286.1|PREDICTED: terminal uridylyltransferase 4 [Anas platyrhynchos]	3.93e-159	sp|Q5TAX3|TUT4_HUMAN	3e-33	Terminal uridylyltransferase 4 OS=Homo sapiens GN=ZCCHC11 PE=1 SV=3	KOG2277	6e-34	S-M checkpoint control protein CID1 and related nucleotidyltransferases
TCONS_00014391	3.29109	1.71857	0.39972	Up	6941	gi|513198072|ref|XP_004936849.1|PREDICTED: terminal uridylyltransferase 4 isoform X11 [Gallus gallus]	0	sp|Q5TAX3|TUT4_HUMAN	0	Terminal uridylyltransferase 4 OS=Homo sapiens GN=ZCCHC11 PE=1 SV=3	KOG2277	0	S-M checkpoint control protein CID1 and related nucleotidyltransferases
TCONS_00014413	1.77272	0.825962	1	Up	5421	gi|700334360|ref|XP_009914127.1|PREDICTED: epidermal growth factor receptor substrate 15 isoform X1 [Haliaeetus albicilla] >gi|729767064|ref|XP_010580698.1| PREDICTED: epidermal growth factor receptor substrate 15 isoform X1 [Haliaeetus leucocephalus]	0	sp|P42566|EPS15_HUMAN	0	Epidermal growth factor receptor substrate 15 OS=Homo sapiens GN=EPS15 PE=1 SV=2	KOG0998	0	Synaptic vesicle protein EHS-1 and related EH domain proteins	ko04144	Endocytosis	1	K12472	EPS15	epidermal growth factor receptor substrate 15	GO:0005509;GO:0048268;GO:0060170;GO:0030122	calcium ion binding|clathrin coat assembly|ciliary membrane|AP-2 adaptor complex
TCONS_00014461	0	#NAME?	0.857752	Down	998	gi|704255047|ref|XP_010149161.1|PREDICTED: MAP kinase-interacting serine/threonine-protein kinase 1-like, partial [Eurypyga helias]	1.5e-59	sp|Q9BUB5|MKNK1_HUMAN	8e-49	MAP kinase-interacting serine/threonine-protein kinase 1 OS=Homo sapiens GN=MKNK1 PE=1 SV=1	KOG0607	9e-50	MAP kinase-interacting kinase and related serine/threonine protein kinases	ko04010;ko04066;ko04910	MAPK signaling pathway|HIF-1 signaling pathway|Insulin signaling pathway	3	K04372	MKNK, MNK	MAP kinase interacting serine/threonine kinase
TCONS_00014469	0.381354	-1.3908	0.65835	Down	2933	gi|527265946|ref|XP_005151161.1|PREDICTED: MAP kinase-interacting serine/threonine-protein kinase 1 isoform X2 [Melopsittacus undulatus]	0	sp|O08605|MKNK1_MOUSE	5e-171	MAP kinase-interacting serine/threonine-protein kinase 1 OS=Mus musculus GN=Mknk1 PE=1 SV=2	KOG0607	3e-169	MAP kinase-interacting kinase and related serine/threonine protein kinases	ko04010;ko04066;ko04910	MAPK signaling pathway|HIF-1 signaling pathway|Insulin signaling pathway	3	K04372	MKNK, MNK	MAP kinase interacting serine/threonine kinase
TCONS_00014533	Inf	Inf	1	Up	1141	gi|514760134|ref|XP_005022946.1|PREDICTED: dolichyl pyrophosphate Man9GlcNAc2 alpha-1,3-glucosyltransferase [Anas platyrhynchos]	4.94e-108	sp|Q802T2|ALG6_CHICK	4e-105	Dolichyl pyrophosphate Man9GlcNAc2 alpha-1,3-glucosyltransferase OS=Gallus gallus GN=ALG6 PE=2 SV=1	KOG2575	4e-79	Glucosyltransferase - Alg6p	ko00510	N-Glycan biosynthesis	1	K03848	ALG6	alpha-1,3-glucosyltransferase	GO:0005789;GO:0006486;GO:0016021;GO:0016758	endoplasmic reticulum membrane|protein glycosylation|integral component of membrane|transferase activity, transferring hexosyl groups
TCONS_00014536	2.87647	1.5243	0.88404	Up	2147	gi|514760134|ref|XP_005022946.1|PREDICTED: dolichyl pyrophosphate Man9GlcNAc2 alpha-1,3-glucosyltransferase [Anas platyrhynchos]	0	sp|Q802T2|ALG6_CHICK	0	Dolichyl pyrophosphate Man9GlcNAc2 alpha-1,3-glucosyltransferase OS=Gallus gallus GN=ALG6 PE=2 SV=1	KOG2575	0	Glucosyltransferase - Alg6p	ko00510	N-Glycan biosynthesis	1	K03848	ALG6	alpha-1,3-glucosyltransferase	GO:0005789;GO:0006486;GO:0016021;GO:0016758	endoplasmic reticulum membrane|protein glycosylation|integral component of membrane|transferase activity, transferring hexosyl groups
TCONS_00014551	0.185	-2.43441	0.190128	Down	7517	gi|686617486|ref|XP_009285694.1|PREDICTED: nuclear factor 1 A-type isoform X5 [Aptenodytes forsteri] >gi|729766907|ref|XP_010580612.1| PREDICTED: nuclear factor 1 A-type isoform X6 [Haliaeetus leucocephalus]	4.77e-57	sp|P17923|NFIA_CHICK	6e-54	Nuclear factor 1 A-type OS=Gallus gallus GN=NFIA PE=1 SV=1	KOG3663	2e-62	Nuclear factor I							GO:0019079;GO:0030054;GO:0005730;GO:0045944;GO:0006260;GO:0003677;GO:0014070;GO:0003700;GO:0008134;GO:0006351	viral genome replication|cell junction|nucleolus|positive regulation of transcription from RNA polymerase II promoter|DNA replication|DNA binding|response to organic cyclic compound|sequence-specific DNA binding transcription factor activity|transcription factor binding|transcription, DNA-templated
TCONS_00014574	40.5786	5.34265	0.455345	Up	1527	gi|514751475|ref|XP_005020870.1|PREDICTED: complement component C8 alpha chain [Anas platyrhynchos]	0	sp|P07357|CO8A_HUMAN	9e-167	Complement component C8 alpha chain OS=Homo sapiens GN=C8A PE=1 SV=2	KOG1215	3e-06	Low-density lipoprotein receptors containing Ca2+-binding EGF-like domains	ko05322;ko05146;ko05020;ko04610	Systemic lupus erythematosus|Amoebiasis|Prion diseases|Complement and coagulation cascades	4	K03997	C8A	complement component 8 subunit alpha
TCONS_00014625	5.5019	2.45993	0.672536	Up	3919	gi|542146780|ref|XP_005482402.1|PREDICTED: RING finger protein 11 [Zonotrichia albicollis]	1.99e-70	sp|Q9Y3C5|RNF11_HUMAN	5e-73	RING finger protein 11 OS=Homo sapiens GN=RNF11 PE=1 SV=1	KOG0800	1e-73	FOG: Predicted E3 ubiquitin ligase							GO:0042787;GO:0008270;GO:0000151	protein ubiquitination involved in ubiquitin-dependent protein catabolic process|zinc ion binding|ubiquitin ligase complex
TCONS_00014629	0.425847	-1.23159	0.691319	Down	2709	gi|664721619|ref|XP_008517861.1|PREDICTED: RING finger protein 11 [Equus przewalskii]	2.66e-71	sp|Q9Y3C5|RNF11_HUMAN	3e-74	RING finger protein 11 OS=Homo sapiens GN=RNF11 PE=1 SV=1	KOG0800	9e-75	FOG: Predicted E3 ubiquitin ligase							GO:0042787;GO:0008270;GO:0000151	protein ubiquitination involved in ubiquitin-dependent protein catabolic process|zinc ion binding|ubiquitin ligase complex
TCONS_00014632	0.443486	-1.17304	0.74254	Down	2742	gi|695156979|ref|XP_009506488.1|PREDICTED: RING finger protein 11 [Phalacrocorax carbo]	1.58e-71	sp|Q9Y3C5|RNF11_HUMAN	2e-74	RING finger protein 11 OS=Homo sapiens GN=RNF11 PE=1 SV=1	KOG0800	5e-75	FOG: Predicted E3 ubiquitin ligase							GO:0042787;GO:0008270;GO:0000151	protein ubiquitination involved in ubiquitin-dependent protein catabolic process|zinc ion binding|ubiquitin ligase complex
TCONS_00014771	2.48903	1.31558	0.882736	Up	6381	gi|514703977|ref|XP_005009125.1|PREDICTED: WD repeat-containing protein 59 [Anas platyrhynchos]	0	sp|Q5ZLG9|WDR59_CHICK	0	WD repeat-containing protein 59 OS=Gallus gallus GN=WDR59 PE=2 SV=1	KOG0309	0	Conserved WD40 repeat-containing protein
TCONS_00014839	Inf	Inf	1	Up	4721	gi|514723015|ref|XP_005014351.1|PREDICTED: uncharacterized protein LOC101789642 [Anas platyrhynchos]	7.18e-113													GO:0001501;GO:0035282;GO:0031848;GO:0032211;GO:0030326;GO:0006886;GO:0001655;GO:0051973;GO:0032202;GO:0060381;GO:0000783;GO:0070182;GO:0070198	skeletal system development|segmentation|protection from non-homologous end joining at telomere|negative regulation of telomere maintenance via telomerase|embryonic limb morphogenesis|intracellular protein transport|urogenital system development|positive regulation of telomerase activity|telomere assembly|positive regulation of single-stranded telomeric DNA binding|nuclear telomere cap complex|DN…
TCONS_00014847	7.2452	2.85703	0.00120501	Up	12248	gi|694854601|ref|XP_009468782.1|PREDICTED: uncharacterized protein KIAA0895-like homolog [Nipponia nippon]	1.85e-21	sp|Q810A5|K895L_MOUSE	2e-17	Uncharacterized protein KIAA0895-like OS=Mus musculus GN=Kiaa0895l PE=2 SV=1
TCONS_00014852	4.17154	2.06058	0.936077	Up	2441	gi|483519466|gb|EOB05244.1|Uncharacterized protein KIAA0895-like, partial [Anas platyrhynchos]	2.66e-17	sp|Q68EN5|K895L_HUMAN	2e-13	Uncharacterized protein KIAA0895-like OS=Homo sapiens GN=KIAA0895L PE=2 SV=1
TCONS_00014860	0.0241473	-5.37199	1	Down	1704	gi|543365938|ref|XP_005526328.1|PREDICTED: exocyst complex component 3-like protein [Pseudopodoces humilis]	2.22e-110	sp|Q8BI71|EX3L1_MOUSE	2e-44	Exocyst complex component 3-like protein OS=Mus musculus GN=Exoc3l1 PE=1 SV=1	KOG2286	3e-32	Exocyst complex subunit SEC6
TCONS_00014868	0.328522	-1.60594	0.924192	Down	9464	gi|632944828|ref|XP_007887714.1|PREDICTED: ran-binding protein 10 [Callorhinchus milii]	0	sp|P69566|RANB9_MOUSE	3e-159	Ran-binding protein 9 OS=Mus musculus GN=Ranbp9 PE=1 SV=1	KOG1477	1e-135	SPRY domain-containing proteins							GO:0005087;GO:0008536;GO:0048487;GO:0000226;GO:0005813;GO:0050790;GO:0005634;GO:0005881	Ran guanyl-nucleotide exchange factor activity|Ran GTPase binding|beta-tubulin binding|microtubule cytoskeleton organization|centrosome|regulation of catalytic activity|nucleus|cytoplasmic microtubule
TCONS_00014911	0.224254	-2.15679	0.252351	Down	2940	gi|690434165|ref|XP_009318550.1|PREDICTED: putative ATP-dependent RNA helicase TDRD12 [Pygoscelis adeliae]	0	sp|Q587J7|TDR12_HUMAN	5e-156	Putative ATP-dependent RNA helicase TDRD12 OS=Homo sapiens GN=TDRD12 PE=2 SV=2	KOG0334	5e-08	RNA helicase
TCONS_00014932	2.66283	1.41296	0.707611	Up	7545	gi|514747897|ref|XP_005020026.1|PREDICTED: low-density lipoprotein receptor-related protein 3 isoform X3 [Anas platyrhynchos]	0	sp|O75074|LRP3_HUMAN	0	Low-density lipoprotein receptor-related protein 3 OS=Homo sapiens GN=LRP3 PE=2 SV=2	KOG1215	0	Low-density lipoprotein receptors containing Ca2+-binding EGF-like domains
TCONS_00014973	0.483738	-1.0477	0.581395	Down	9972	gi|700437144|ref|XP_009957665.1|PREDICTED: CKLF-like MARVEL transmembrane domain-containing protein 4, partial [Leptosomus discolor] >gi|704324120|ref|XP_010170047.1| PREDICTED: CKLF-like MARVEL transmembrane domain-containing protein 4, partial [Caprimulgus carolinensis] >gi|677158657|gb|KFP43599.1| CKLF-like MARVEL transmembrane domain-containing protein 4, partial [Chlamydotis macqueenii] >gi|…	7.25e-92	sp|Q8CJ61|CKLF4_MOUSE	9e-76	CKLF-like MARVEL transmembrane domain-containing protein 4 OS=Mus musculus GN=Cmtm4 PE=2 SV=1	KOG4788	2e-74	Members of chemokine-like factor super family and related proteins
TCONS_00014976	0.15545	-2.68548	0.159459	Down	13294	gi|514748138|ref|XP_005020081.1|PREDICTED: uncharacterized protein LOC101798867 [Anas platyrhynchos]	0	sp|O00142|KITM_HUMAN	1e-96	Thymidine kinase 2, mitochondrial OS=Homo sapiens GN=TK2 PE=1 SV=4	KOG4235	6e-98	Mitochondrial thymidine kinase 2/deoxyguanosine kinase
TCONS_00014989	0.492042	-1.02315	0.93409	Down	5117	gi|514748039|ref|XP_005020057.1|PREDICTED: cadherin-11 isoform X1 [Anas platyrhynchos] >gi|514748043|ref|XP_005020058.1| PREDICTED: cadherin-11 isoform X2 [Anas platyrhynchos] >gi|483512618|gb|EOB01024.1| Cadherin-11, partial [Anas platyrhynchos]	0	sp|O93319|CAD11_CHICK	0	Cadherin-11 OS=Gallus gallus GN=CDH11 PE=2 SV=1	KOG3594	0	FOG: Cadherin repeats							GO:0016021;GO:0007156;GO:0005509;GO:0005886	integral component of membrane|homophilic cell adhesion via plasma membrane adhesion molecules|calcium ion binding|plasma membrane
TCONS_00015013	3.60036	1.84814	0.382517	Up	5768	gi|683461778|gb|KFZ56278.1|Chromodomain Y-like 2, partial [Podiceps cristatus]	6.79e-169	sp|Q8N8U2|CDYL2_HUMAN	3e-127	Chromodomain Y-like protein 2 OS=Homo sapiens GN=CDYL2 PE=1 SV=2	KOG1911	1e-81	Heterochromatin-associated protein HP1 and related CHROMO domain proteins
TCONS_00015018	3.61372	1.85348	1	Up	2253	gi|514740679|ref|XP_005018321.1|PREDICTED: LOW QUALITY PROTEIN: centromere protein N [Anas platyrhynchos]	0	sp|Q1T765|CENPN_CHICK	0	Centromere protein N OS=Gallus gallus GN=CENPN PE=2 SV=1										GO:0034508;GO:0007059;GO:0007067;GO:0005634;GO:0000775	centromere complex assembly|chromosome segregation|mitotic nuclear division|nucleus|chromosome, centromeric region
TCONS_00015051	0.395883	-1.33685	0.664755	Down	469	gi|677464187|gb|KFQ53601.1|E3 ubiquitin-protein ligase ZNRF1, partial [Nestor notabilis]	3.34e-56	sp|Q91V17|ZNRF1_MOUSE	6e-60	E3 ubiquitin-protein ligase ZNRF1 OS=Mus musculus GN=Znrf1 PE=1 SV=1	KOG0801	1e-60	Predicted E3 ubiquitin ligase							GO:0030054;GO:0005764;GO:0043161;GO:0008270;GO:0070936;GO:0030672;GO:0005768;GO:0004842	cell junction|lysosome|proteasome-mediated ubiquitin-dependent protein catabolic process|zinc ion binding|protein K48-linked ubiquitination|synaptic vesicle membrane|endosome|ubiquitin-protein transferase activity
TCONS_00015064	9.18851	3.19983	0.153692	Up	7787	gi|514771786|ref|XP_005025715.1|PREDICTED: ftsJ methyltransferase domain-containing protein 1 isoform X1 [Anas platyrhynchos] >gi|514771790|ref|XP_005025716.1| PREDICTED: ftsJ methyltransferase domain-containing protein 1 isoform X2 [Anas platyrhynchos] >gi|514771794|ref|XP_005025717.1| PREDICTED: ftsJ methyltransferase domain-containing protein 1 isoform X3 [Anas platyrhynchos] >gi|514771798|ref…	0	sp|Q5RAY7|CMTR2_PONAB	0	Cap-specific mRNA (nucleoside-2'-O-)-methyltransferase 2 OS=Pongo abelii GN=CMTR2 PE=2 SV=1	KOG3674	0	FtsJ-like RNA methyltransferase							GO:0008168	methyltransferase activity
TCONS_00015068	2.29531	1.19869	0.651167	Up	7228	gi|514771786|ref|XP_005025715.1|PREDICTED: ftsJ methyltransferase domain-containing protein 1 isoform X1 [Anas platyrhynchos] >gi|514771790|ref|XP_005025716.1| PREDICTED: ftsJ methyltransferase domain-containing protein 1 isoform X2 [Anas platyrhynchos] >gi|514771794|ref|XP_005025717.1| PREDICTED: ftsJ methyltransferase domain-containing protein 1 isoform X3 [Anas platyrhynchos] >gi|514771798|ref…	0	sp|Q5RAY7|CMTR2_PONAB	0	Cap-specific mRNA (nucleoside-2'-O-)-methyltransferase 2 OS=Pongo abelii GN=CMTR2 PE=2 SV=1	KOG3674	0	FtsJ-like RNA methyltransferase							GO:0008168	methyltransferase activity
TCONS_00015090	0.298083	-1.74622	0.726864	Down	1203	gi|669288171|ref|XP_008636962.1|PREDICTED: tubulin polymerization-promoting protein family member 3 isoform X1 [Corvus brachyrhynchos]	1.25e-94	sp|Q9BW30|TPPP3_HUMAN	4e-89	Tubulin polymerization-promoting protein family member 3 OS=Homo sapiens GN=TPPP3 PE=1 SV=1	KOG4070	1e-89	Putative signal transduction protein p25							GO:0001578;GO:0015631	microtubule bundle formation|tubulin binding
TCONS_00015104	0.482918	-1.05015	0.882067	Down	1924	gi|733906094|ref|XP_010716175.1|PREDICTED: protein FAM65A isoform X4 [Meleagris gallopavo]	0	sp|Q6ZS17|FA65A_HUMAN	6e-150	Protein FAM65A OS=Homo sapiens GN=FAM65A PE=1 SV=1
TCONS_00015107	0.0940076	-3.41108	0.00217268	Down	1436	gi|697517351|ref|XP_009685115.1|PREDICTED: protein FAM65A isoform X4 [Struthio camelus australis]	0	sp|Q4FZU8|FA65A_RAT	0	Protein FAM65A OS=Rattus norvegicus GN=Fam65a PE=2 SV=2
TCONS_00015144	0.354219	-1.49729	0.857752	Down	3172	gi|694854499|ref|XP_009468724.1|PREDICTED: ADP-ribosylation factor-like protein 2-binding protein [Nipponia nippon] >gi|677541477|gb|KFR02960.1| ADP-ribosylation factor-like 2-binding protein [Nipponia nippon]	1.69e-88	sp|Q5ZKW5|AR2BP_CHICK	2e-87	ADP-ribosylation factor-like protein 2-binding protein OS=Gallus gallus GN=ARL2BP PE=2 SV=1
TCONS_00015159	2.66741	1.41544	0.423497	Up	7877	gi|514747731|ref|XP_005019986.1|PREDICTED: protein NLRC5 [Anas platyrhynchos]	0	sp|Q86WI3|NLRC5_HUMAN	0	Protein NLRC5 OS=Homo sapiens GN=NLRC5 PE=1 SV=3	KOG4308	1e-126	LRR-containing protein
TCONS_00015170	21.2904	4.41213	1	Up	621	gi|483512625|gb|EOB01031.1|Uncharacterized protein C16orf48-like protein, partial [Anas platyrhynchos]	4.34e-46	sp|Q3T078|ENKD1_BOVIN	3e-18	Enkurin domain-containing protein 1 OS=Bos taurus GN=ENKD1 PE=2 SV=1										GO:0005881	cytoplasmic microtubule
TCONS_00015204	0.489203	-1.0315	1	Down	3274	gi|514747850|ref|XP_005020015.1|PREDICTED: G-protein coupled receptor 56 isoform X3 [Anas platyrhynchos]	0	sp|Q50DM6|GPR56_GORGO	2e-163	G-protein coupled receptor 56 OS=Gorilla gorilla gorilla GN=GPR56 PE=3 SV=1	KOG4193	2e-162	G protein-coupled receptors							GO:0001525;GO:0004930;GO:0045785;GO:0008285;GO:0007266;GO:0010573;GO:0005886;GO:0007420;GO:0016021;GO:0007218;GO:0070528	angiogenesis|G-protein coupled receptor activity|positive regulation of cell adhesion|negative regulation of cell proliferation|Rho protein signal transduction|vascular endothelial growth factor production|plasma membrane|brain development|integral component of membrane|neuropeptide signaling pathway|protein kinase C signaling
TCONS_00015214	0.0390198	-4.67965	0.14333	Down	1013	gi|514748086|ref|XP_005020068.1|PREDICTED: ubiquinone biosynthesis protein COQ9, mitochondrial [Anas platyrhynchos]	0	sp|O75208|COQ9_HUMAN	8e-150	Ubiquinone biosynthesis protein COQ9, mitochondrial OS=Homo sapiens GN=COQ9 PE=1 SV=1	KOG2969	6e-102	Uncharacterized conserved protein
TCONS_00015219	0	#NAME?	0.65835	Down	2300	gi|483512634|gb|EOB01040.1|Coiled-coil domain-containing protein 123, mitochondrial, partial [Anas platyrhynchos]	2.72e-67	sp|Q9CZX2|CEP89_MOUSE	3e-32	Centrosomal protein of 89 kDa OS=Mus musculus GN=Cep89 PE=1 SV=1
TCONS_00015249	0.195526	-2.35457	0.910539	Down	4837	gi|513203533|ref|XP_001232879.3|PREDICTED: Wilms tumor protein 1-interacting protein homolog isoform X1 [Gallus gallus]	6.34e-120	sp|A9LS46|WTIP_XENLA	2e-121	Wilms tumor protein 1-interacting protein homolog OS=Xenopus laevis GN=wtip PE=2 SV=1	KOG1701	1e-88	Focal adhesion adaptor protein Paxillin and related LIM proteins	ko04390;ko04391	Hippo signaling pathway|Hippo signaling pathway -fly	2	K16682	AJUBA, LIMD1, WTIP	LIM domain-containing protein	GO:0035331;GO:0007010;GO:2000637;GO:0022604;GO:0003714;GO:0008270;GO:0006351;GO:0014032;GO:0006355;GO:0001666;GO:0035195;GO:0000932;GO:0005912;GO:0005634	negative regulation of hippo signaling|cytoskeleton organization|positive regulation of gene silencing by miRNA|regulation of cell morphogenesis|transcription corepressor activity|zinc ion binding|transcription, DNA-templated|neural crest cell development|regulation of transcription, DNA-templated|response to hypoxia|gene silencing by miRNA|cytoplasmic mRNA processing body|adherens junction|nucle…
TCONS_00015253	1.9254	0.945159	1	Up	6356	gi|514747963|ref|XP_005020041.1|PREDICTED: LOW QUALITY PROTEIN: SUMO-activating enzyme subunit 2 [Anas platyrhynchos]	0	sp|Q9UBT2|SAE2_HUMAN	0	SUMO-activating enzyme subunit 2 OS=Homo sapiens GN=UBA2 PE=1 SV=2	KOG2013	0	SMT3/SUMO-activating complex, catalytic component UBA2	ko04120	Ubiquitin mediated proteolysis	1	K10685	UBLE1B, SAE2, UBA2	ubiquitin-like 1-activating enzyme E1 B
TCONS_00015256	0.00989142	-6.65961	0.200143	Down	731	gi|483512644|gb|EOB01050.1|Programmed cell death protein 2-like, partial [Anas platyrhynchos]	3.72e-86	sp|Q5ZID2|PDD2L_CHICK	2e-76	Programmed cell death protein 2-like OS=Gallus gallus GN=PDCD2L PE=2 SV=1	KOG2061	6e-60	Uncharacterized MYND Zn-finger protein
TCONS_00015267	3.60652	1.85061	0.937681	Up	2405	gi|514747967|ref|XP_005020042.1|PREDICTED: fatty acyl-CoA hydrolase precursor, medium chain-like isoform X1 [Anas platyrhynchos]	0	sp|Q04791|SASB_ANAPL	0	Fatty acyl-CoA hydrolase precursor, medium chain OS=Anas platyrhynchos PE=1 SV=1	KOG1516	4e-177	Carboxylesterase and related proteins	ko00983	Drug metabolism - other enzymes	1	K01044	CES1	carboxylesterase 1	GO:0006633;GO:0016787	fatty acid biosynthetic process|hydrolase activity
TCONS_00015291	Inf	Inf	0.176559	Up	3850	gi|483514651|gb|EOB02185.1|hypothetical protein Anapl_05378 [Anas platyrhynchos]	2.41e-13
TCONS_00015297	0.229559	-2.12306	0.489513	Down	6996	gi|483514651|gb|EOB02185.1|hypothetical protein Anapl_05378 [Anas platyrhynchos]	4.94e-13
TCONS_00015302	39.0078	5.28569	0.452162	Up	7529	gi|483514651|gb|EOB02185.1|hypothetical protein Anapl_05378 [Anas platyrhynchos]	5.37e-13
TCONS_00015306	0.0374092	-4.74046	0.843913	Down	1692	gi|678213708|gb|KFV80687.1|hypothetical protein N308_11095, partial [Struthio camelus australis]	1.83e-23
TCONS_00015307	0.00602576	-7.37464	0.889329	Down	4078	gi|678213708|gb|KFV80687.1|hypothetical protein N308_11095, partial [Struthio camelus australis]	1.7e-22
TCONS_00015311	0	#NAME?	1	Down	5441	gi|514740686|ref|XP_005018322.1|PREDICTED: uncharacterized protein LOC101797959 isoform X1 [Anas platyrhynchos]	0	sp|Q8BHB7|CP046_MOUSE	8e-15	Uncharacterized protein C16orf46 homolog OS=Mus musculus PE=2 SV=1
TCONS_00015396	7.5861	2.92336	0.695141	Up	297	gi|514704996|ref|XP_005009619.1|PREDICTED: apolipoprotein A-IV [Anas platyrhynchos]	2.75e-25	sp|O46409|APOA4_PIG	5e-16	Apolipoprotein A-IV OS=Sus scrofa GN=APOA4 PE=2 SV=1				ko04975;ko04977	Fat digestion and absorption|Vitamin digestion and absorption	2	K08760	APOA4	apolipoprotein A-IV	GO:0042157;GO:0005615;GO:0030300;GO:0008289;GO:0002227;GO:0035634;GO:0006869	lipoprotein metabolic process|extracellular space|regulation of intestinal cholesterol absorption|lipid binding|innate immune response in mucosa|response to stilbenoid|lipid transport
TCONS_00015403	3.06232	1.61463	0.100434	Up	2111	gi|514768395|ref|XP_005024914.1|PREDICTED: inactive serine/threonine-protein kinase VRK3-like, partial [Anas platyrhynchos]	0	sp|Q2YDN8|VRK3_BOVIN	9e-106	Inactive serine/threonine-protein kinase VRK3 OS=Bos taurus GN=VRK3 PE=2 SV=1	KOG1164	1e-103	Casein kinase (serine/threonine/tyrosine protein kinase)
TCONS_00015404	0.329382	-1.60217	0.184918	Down	1418	gi|514768395|ref|XP_005024914.1|PREDICTED: inactive serine/threonine-protein kinase VRK3-like, partial [Anas platyrhynchos]	0	sp|Q2YDN8|VRK3_BOVIN	4e-108	Inactive serine/threonine-protein kinase VRK3 OS=Bos taurus GN=VRK3 PE=2 SV=1	KOG1164	2e-105	Casein kinase (serine/threonine/tyrosine protein kinase)
TCONS_00015437	0.337346	-1.5677	0.791981	Down	1387	gi|699662412|ref|XP_009898849.1|PREDICTED: coronin-7-like [Picoides pubescens]	2.2e-123	sp|P57737|CORO7_HUMAN	4e-89	Coronin-7 OS=Homo sapiens GN=CORO7 PE=1 SV=2	KOG1445	3e-89	Tumor-specific antigen (contains WD repeats)							GO:0030036;GO:0005794;GO:0051015;GO:0015629	actin cytoskeleton organization|Golgi apparatus|actin filament binding|actin cytoskeleton
TCONS_00015445	0.0688522	-3.86035	0.362604	Down	11916	gi|723576336|ref|XP_010308239.1|PREDICTED: adenylate cyclase type 9 [Balearica regulorum gibbericeps]	0	sp|Q9DGG6|ADCY9_CHICK	0	Adenylate cyclase type 9 OS=Gallus gallus GN=ADCY9 PE=2 SV=1	KOG3618	0	Adenylyl cyclase	ko04114;ko04540;ko04015;ko04020;ko04022;ko04024;ko05200;ko05414;ko05110;ko05166;ko05032;ko00230;ko04261;ko04270;ko04970;ko04971;ko04972;ko04976;ko04911;ko04912;ko04913;ko04914;ko04915;ko04916;ko04918;ko04921;ko04923;ko04713;ko04961;ko04962;ko04062;ko04611;ko04723;ko04724;ko04725;ko04727;ko04750	Oocyte meiosis|Gap junction|Rap1 signaling pathway|Calcium signaling pathway|cGMP - PKG signaling pathway|cAMP signaling pathway|Pathways in cancer|Dilated cardiomyopathy (DCM)|Vibrio cholerae infection|HTLV-I infection|Morphine addiction|Purine metabolism|Adrenergic signaling in cardiomyocytes|Vascular smooth muscle contraction|Salivary secretion|Gastric acid secretion|Pancreatic secretion|Bile …	37	K08049	ADCY9	adenylate cyclase 9
TCONS_00015461	0.33552	-1.57553	0.626377	Down	2754	gi|514722523|ref|XP_005014234.1|PREDICTED: heme oxygenase 2 isoform X2 [Anas platyrhynchos]	0	sp|P23711|HMOX2_RAT	6e-142	Heme oxygenase 2 OS=Rattus norvegicus GN=Hmox2 PE=1 SV=1	KOG4480	4e-140	Heme oxygenase	ko00860;ko04978	Porphyrin and chlorophyll metabolism|Mineral absorption	2	K00510	HMOX, hmuO, ho	heme oxygenase	GO:0006788;GO:0005886;GO:0004392;GO:0001666	heme oxidation|plasma membrane|heme oxygenase (decyclizing) activity|response to hypoxia
TCONS_00015517	0.269706	-1.89054	0.291839	Down	4223	gi|729759651|ref|XP_010576724.1|PREDICTED: inactive rhomboid protein 1 isoform X3 [Haliaeetus leucocephalus]	0	sp|Q6PIX5|RHDF1_MOUSE	0	Inactive rhomboid protein 1 OS=Mus musculus GN=Rhbdf1 PE=1 SV=2	KOG2290	0	Rhomboid family proteins
TCONS_00015533	0.251093	-1.99371	1	Down	1246	gi|514741443|ref|XP_005018501.1|PREDICTED: calcineurin-like phosphoesterase domain-containing protein 1 [Anas platyrhynchos]	0	sp|Q28FE0|CPPED_XENTR	8e-164	Calcineurin-like phosphoesterase domain-containing protein 1 OS=Xenopus tropicalis GN=cpped1 PE=2 SV=1	KOG1378	1e-157	Purple acid phosphatase
TCONS_00015538	2.45457	1.29547	0.780895	Up	1654	gi|514741882|ref|XP_005018604.1|PREDICTED: ribosomal L1 domain-containing protein 1 [Anas platyrhynchos]	0	sp|A4FV97|RL1D1_BOVIN	1e-82	Ribosomal L1 domain-containing protein 1 OS=Bos taurus GN=RSL1D1 PE=2 SV=1	KOG1685	7e-79	Uncharacterized conserved protein							GO:0003735;GO:0003723;GO:0015934;GO:0006412	structural constituent of ribosome|RNA binding|large ribosomal subunit|translation
TCONS_00015575	0.104704	-3.25562	0.857752	Down	3161	gi|514741614|ref|XP_005018543.1|PREDICTED: transmembrane channel-like protein 5 isoform X7 [Anas platyrhynchos]	0	sp|Q6UXY8|TMC5_HUMAN	0	Transmembrane channel-like protein 5 OS=Homo sapiens GN=TMC5 PE=2 SV=3	KOG1039	3e-08	Predicted E3 ubiquitin ligase
TCONS_00015583	1.86191	0.896784	1	Up	1974	gi|483514359|gb|EOB02019.1|UPF0505 protein C16orf62, partial [Anas platyrhynchos]	0	sp|Q7Z3J2|CP062_HUMAN	0	UPF0505 protein C16orf62 OS=Homo sapiens GN=C16orf62 PE=1 SV=2	KOG3682	0	Predicted membrane protein (associated with esophageal cancer in humans)
TCONS_00015597	0.245718	-2.02492	0.937217	Down	6425	gi|483514361|gb|EOB02021.1|Acyl-coenzyme A synthetase ACSM4, mitochondrial, partial [Anas platyrhynchos]	0	sp|Q80W40|ACSM4_MOUSE	0	Acyl-coenzyme A synthetase ACSM4, mitochondrial OS=Mus musculus GN=Acsm4 PE=2 SV=1	KOG1175	0	Acyl-CoA synthetase	ko00650	Butanoate metabolism	1	K01896	ACSM	medium-chain acyl-CoA synthetase
TCONS_00015614	5.68749	2.50779	0.626377	Up	5426	gi|514741688|ref|XP_005018557.1|PREDICTED: putative RNA exonuclease NEF-sp-like isoform X3 [Anas platyrhynchos]	0	sp|Q2T9U5|REXON_BOVIN	3e-80	Putative RNA exonuclease NEF-sp OS=Bos taurus PE=2 SV=1	KOG2248	3e-78	3'-5' exonuclease	ko03008	Ribosome biogenesis in eukaryotes	1	K14570	REX1, REXO1, RNH70	RNA exonuclease 1
TCONS_00015617	8.11784	3.0211	0.345562	Up	5330	gi|514741688|ref|XP_005018557.1|PREDICTED: putative RNA exonuclease NEF-sp-like isoform X3 [Anas platyrhynchos]	2.26e-178	sp|Q2T9U5|REXON_BOVIN	3e-65	Putative RNA exonuclease NEF-sp OS=Bos taurus PE=2 SV=1	KOG2248	4e-63	3'-5' exonuclease	ko03008	Ribosome biogenesis in eukaryotes	1	K14570	REX1, REXO1, RNH70	RNA exonuclease 1
TCONS_00015638	0	#NAME?	0.86332	Down	2750	gi|514741740|ref|XP_005018570.1|PREDICTED: LYR motif-containing protein 1 [Anas platyrhynchos] >gi|483514365|gb|EOB02025.1| LYR motif-containing protein 1, partial [Anas platyrhynchos]	2.96e-73	sp|B5FYC7|LYRM1_TAEGU	5e-69	LYR motif-containing protein 1 OS=Taeniopygia guttata GN=LYRM1 PE=2 SV=1
TCONS_00015673	3.35143	1.74478	0.365031	Up	6983	gi|514741840|ref|XP_005018595.1|PREDICTED: DNA-directed RNA polymerase III subunit RPC5 isoform X3 [Anas platyrhynchos]	0	sp|Q9NVU0|RPC5_HUMAN	0	DNA-directed RNA polymerase III subunit RPC5 OS=Homo sapiens GN=POLR3E PE=1 SV=1	KOG2354	0	RNA Polymerase C (III) 37 kDa subunit	ko03020;ko05169;ko00230;ko00240;ko04623	RNA polymerase|Epstein-Barr virus infection|Purine metabolism|Pyrimidine metabolism|Cytosolic DNA-sensing pathway	5	K14721	RPC5, POLR3E	DNA-directed RNA polymerase III subunit RPC5
TCONS_00015688	5.74272	2.52173	0.888941	Up	4853	gi|514741957|ref|XP_005018623.1|PREDICTED: otoancorin [Anas platyrhynchos]	0	sp|Q8K561|OTOAN_MOUSE	0	Otoancorin OS=Mus musculus GN=Otoa PE=2 SV=1
TCONS_00015703	0.399519	-1.32367	0.803643	Down	4601	gi|513208777|ref|XP_004945364.1|PREDICTED: cytohesin-3 isoform X6 [Gallus gallus] >gi|514748187|ref|XP_005020092.1| PREDICTED: cytohesin-3 isoform X2 [Anas platyrhynchos] >gi|514748191|ref|XP_005020093.1| PREDICTED: cytohesin-3 isoform X3 [Anas platyrhynchos]	0	sp|O08967|CYH3_MOUSE	0	Cytohesin-3 OS=Mus musculus GN=Cyth3 PE=1 SV=1	KOG0930	0	Guanine nucleotide exchange factor Cytohesin, contains PH and Sec7 domains	ko04144	Endocytosis	1	K18441	CYTH	cytohesin	GO:0005543;GO:0032012;GO:0005086	phospholipid binding|regulation of ARF protein signal transduction|ARF guanyl-nucleotide exchange factor activity
TCONS_00015704	0.292898	-1.77153	0.688395	Down	4779	gi|514748183|ref|XP_005020091.1|PREDICTED: cytohesin-3 isoform X1 [Anas platyrhynchos]	0	sp|O08967|CYH3_MOUSE	0	Cytohesin-3 OS=Mus musculus GN=Cyth3 PE=1 SV=1	KOG0930	0	Guanine nucleotide exchange factor Cytohesin, contains PH and Sec7 domains	ko04144	Endocytosis	1	K18441	CYTH	cytohesin	GO:0005543;GO:0032012;GO:0005086	phospholipid binding|regulation of ARF protein signal transduction|ARF guanyl-nucleotide exchange factor activity
TCONS_00015706	0.394442	-1.34211	0.626377	Down	4604	gi|723140134|ref|XP_010286947.1|PREDICTED: cytohesin-3 isoform X2 [Phaethon lepturus]	0	sp|O08967|CYH3_MOUSE	0	Cytohesin-3 OS=Mus musculus GN=Cyth3 PE=1 SV=1	KOG0930	0	Guanine nucleotide exchange factor Cytohesin, contains PH and Sec7 domains	ko04144	Endocytosis	1	K18441	CYTH	cytohesin
TCONS_00015707	0.371736	-1.42765	0.265164	Down	4536	gi|676593263|gb|KFO79946.1|Cytohesin-3, partial [Cuculus canorus] >gi|678988302|gb|KFV96359.1| Cytohesin-3, partial [Fulmarus glacialis]	0	sp|O08967|CYH3_MOUSE	0	Cytohesin-3 OS=Mus musculus GN=Cyth3 PE=1 SV=1	KOG0930	0	Guanine nucleotide exchange factor Cytohesin, contains PH and Sec7 domains	ko04144	Endocytosis	1	K18441	CYTH	cytohesin	GO:0005543;GO:0032012;GO:0005086	phospholipid binding|regulation of ARF protein signal transduction|ARF guanyl-nucleotide exchange factor activity
TCONS_00015820	0.376356	-1.40983	0.679168	Down	1458	gi|513209335|ref|XP_004945472.1|PREDICTED: septin-12 isoform X2 [Gallus gallus]	0	sp|A5D7Q3|SEP12_BOVIN	9e-164	Septin-12 OS=Bos taurus GN=SEPT12 PE=2 SV=1	KOG1547	7e-163	Septin CDC10 and related P-loop GTPases	ko05100	Bacterial invasion of epithelial cells	1	K16938	SEPT3_9_12	septin 3/9/12	GO:0005525;GO:0030496;GO:0007049;GO:0005819;GO:0097227;GO:0031105;GO:0048471	GTP binding|midbody|cell cycle|spindle|sperm annulus|septin complex|perinuclear region of cytoplasm
TCONS_00015829	4.92731	2.3008	0.986243	Up	1692	gi|449278889|gb|EMC86617.1|Rab11 family-interacting protein 3, partial [Columba livia]	0	sp|O75154|RFIP3_HUMAN	2e-145	Rab11 family-interacting protein 3 OS=Homo sapiens GN=RAB11FIP3 PE=1 SV=1	KOG0982	4e-146	Centrosomal protein Nuf	ko04144	Endocytosis	1	K12485	RAB11FIP3_4	Rab11 family-interacting protein 3/4	GO:0005825;GO:0055037;GO:0000910;GO:0030496;GO:0005509;GO:0005813;GO:0032154;GO:0030306;GO:0032456;GO:0016020;GO:0005634;GO:0042803	half bridge of spindle pole body|recycling endosome|cytokinesis|midbody|calcium ion binding|centrosome|cleavage furrow|ADP-ribosylation factor binding|endocytic recycling|membrane|nucleus|protein homodimerization activity
TCONS_00015838	2.03031	1.0217	1	Up	7382	gi|483510029|gb|EOA99449.1|Exportin-6, partial [Anas platyrhynchos]	0	sp|Q96QU8|XPO6_HUMAN	0	Exportin-6 OS=Homo sapiens GN=XPO6 PE=1 SV=1	KOG2020	0	Nuclear transport receptor CRM1/MSN5 (importin beta superfamily)
TCONS_00015839	1.89278	0.920509	0.990912	Up	7192	gi|483510029|gb|EOA99449.1|Exportin-6, partial [Anas platyrhynchos]	0	sp|Q96QU8|XPO6_HUMAN	0	Exportin-6 OS=Homo sapiens GN=XPO6 PE=1 SV=1	KOG2020	0	Nuclear transport receptor CRM1/MSN5 (importin beta superfamily)
TCONS_00015863	0.319726	-1.64509	0.5671	Down	2631	gi|678200443|gb|KFV67425.1|Cell death-inducing p53-target protein 1 [Picoides pubescens]	1.77e-51	sp|Q9H305|CDIP1_HUMAN	1e-44	Cell death-inducing p53-target protein 1 OS=Homo sapiens GN=CDIP1 PE=2 SV=1
TCONS_00015900	0.0186694	-5.74318	0.996646	Down	588	gi|697002372|ref|XP_009567301.1|PREDICTED: hemoglobin subunit pi [Cuculus canorus] >gi|676596304|gb|KFO82155.1| Hemoglobin subunit pi [Cuculus canorus]	1.2e-96	sp|P04243|HBPI_CAIMO	9e-96	Hemoglobin subunit pi OS=Cairina moschata PE=3 SV=2	KOG3378	2e-74	Globins and related hemoproteins							GO:0015671;GO:0005344;GO:0005833;GO:0005506;GO:0020037;GO:0019825	oxygen transport|oxygen transporter activity|hemoglobin complex|iron ion binding|heme binding|oxygen binding
TCONS_00015917	12.4794	3.64148	0.765697	Up	2351	gi|514784382|ref|XP_005028537.1|PREDICTED: germ cell-specific gene 1-like protein isoform X2 [Anas platyrhynchos]	0	sp|Q4V922|GSG1L_DANRE	3e-96	Germ cell-specific gene 1-like protein OS=Danio rerio GN=gsg1l PE=2 SV=1
TCONS_00015920	6.30978	2.65759	0.416968	Up	2472	gi|514784378|ref|XP_005028536.1|PREDICTED: germ cell-specific gene 1-like protein isoform X1 [Anas platyrhynchos]	0	sp|Q4V922|GSG1L_DANRE	1e-142	Germ cell-specific gene 1-like protein OS=Danio rerio GN=gsg1l PE=2 SV=1
TCONS_00015921	11.5172	3.52572	0.670627	Up	2404	gi|514784378|ref|XP_005028536.1|PREDICTED: germ cell-specific gene 1-like protein isoform X1 [Anas platyrhynchos]	0	sp|Q4V922|GSG1L_DANRE	7e-146	Germ cell-specific gene 1-like protein OS=Danio rerio GN=gsg1l PE=2 SV=1
TCONS_00015932	0.0370774	-4.75332	1	Down	8483	gi|395860979|ref|XP_003802775.1|PREDICTED: DNA repair endonuclease XPF [Otolemur garnettii]	1.48e-132	sp|Q92889|XPF_HUMAN	7e-127	DNA repair endonuclease XPF OS=Homo sapiens GN=ERCC4 PE=1 SV=3	KOG0442	2e-127	Structure-specific endonuclease ERCC1-XPF, catalytic component XPF/ERCC4	ko03420;ko03460	Nucleotide excision repair|Fanconi anemia pathway	2	K10848	ERCC4, XPF	DNA excision repair protein ERCC-4	GO:0000110;GO:0000718;GO:0009650;GO:0032205;GO:0003684;GO:0008022;GO:0000784;GO:0000710;GO:0000724;GO:0006283;GO:0000712;GO:0047485;GO:0003697;GO:0006296;GO:0000014;GO:0005669;GO:0010834;GO:0001094;GO:0006295	nucleotide-excision repair factor 1 complex|nucleotide-excision repair, DNA damage removal|UV protection|negative regulation of telomere maintenance|damaged DNA binding|protein C-terminus binding|nuclear chromosome, telomeric region|meiotic mismatch repair|double-strand break repair via homologous recombination|transcription-coupled nucleotide-excision repair|resolution of meiotic recombination i…
TCONS_00015936	7.18942	2.84588	0.491242	Up	2702	gi|514785072|ref|XP_005028698.1|PREDICTED: LOW QUALITY PROTEIN: DNA repair endonuclease XPF [Anas platyrhynchos]	1.06e-115	sp|Q92889|XPF_HUMAN	8e-67	DNA repair endonuclease XPF OS=Homo sapiens GN=ERCC4 PE=1 SV=3	KOG0442	2e-67	Structure-specific endonuclease ERCC1-XPF, catalytic component XPF/ERCC4	ko03420;ko03460	Nucleotide excision repair|Fanconi anemia pathway	2	K10848	ERCC4, XPF	DNA excision repair protein ERCC-4	GO:0000110;GO:0009650;GO:0032205;GO:0003684;GO:0008022;GO:0000784;GO:0000724;GO:0047485;GO:0003697;GO:0006296;GO:0005669;GO:0010834;GO:0004520;GO:0001094;GO:0006295	nucleotide-excision repair factor 1 complex|UV protection|negative regulation of telomere maintenance|damaged DNA binding|protein C-terminus binding|nuclear chromosome, telomeric region|double-strand break repair via homologous recombination|protein N-terminus binding|single-stranded DNA binding|nucleotide-excision repair, DNA incision, 5'-to lesion|transcription factor TFIID complex|telomere mai…
TCONS_00015942	6.09218	2.60696	0.11913	Up	5479	gi|514785072|ref|XP_005028698.1|PREDICTED: LOW QUALITY PROTEIN: DNA repair endonuclease XPF [Anas platyrhynchos]	0	sp|Q92889|XPF_HUMAN	1e-159	DNA repair endonuclease XPF OS=Homo sapiens GN=ERCC4 PE=1 SV=3	KOG0442	3e-160	Structure-specific endonuclease ERCC1-XPF, catalytic component XPF/ERCC4	ko03420;ko03460	Nucleotide excision repair|Fanconi anemia pathway	2	K10848	ERCC4, XPF	DNA excision repair protein ERCC-4	GO:0000110;GO:0009650;GO:0032205;GO:0003684;GO:0008022;GO:0000784;GO:0000724;GO:0047485;GO:0003697;GO:0006296;GO:0005669;GO:0010834;GO:0004520;GO:0001094;GO:0006295	nucleotide-excision repair factor 1 complex|UV protection|negative regulation of telomere maintenance|damaged DNA binding|protein C-terminus binding|nuclear chromosome, telomeric region|double-strand break repair via homologous recombination|protein N-terminus binding|single-stranded DNA binding|nucleotide-excision repair, DNA incision, 5'-to lesion|transcription factor TFIID complex|telomere mai…
TCONS_00015944	4.94089	2.30477	0.999786	Up	5590	gi|514741454|ref|XP_005018503.1|PREDICTED: sorting nexin-29 isoform X2 [Anas platyrhynchos]	0	sp|Q8TEQ0|SNX29_HUMAN	0	Sorting nexin-29 OS=Homo sapiens GN=SNX29 PE=1 SV=3	KOG4381	1e-172	RUN domain-containing protein
TCONS_00015973	0.313757	-1.67228	0.365493	Down	8448	gi|701350473|ref|XP_009974753.1|PREDICTED: xylosyltransferase 1, partial [Tyto alba]	3.85e-62	sp|Q9EPI1|XYLT1_RAT	1e-58	Xylosyltransferase 1 (Fragment) OS=Rattus norvegicus GN=Xylt1 PE=2 SV=1	KOG0799	9e-61	Branching enzyme	ko00532;ko00534	Glycosaminoglycan biosynthesis - chondroitin sulfate / dermatan sulfate|Glycosaminoglycan biosynthesis - heparan sulfate / heparin	2	K00771	XYLT	protein xylosyltransferase
TCONS_00016001	2.60136	1.37927	0.930843	Up	6281	gi|514741626|ref|XP_005018546.1|PREDICTED: axoneme-associated protein mst101(2)-like [Anas platyrhynchos] >gi|483514396|gb|EOB02056.1| Testis-specific gene 118 protein [Anas platyrhynchos]	0	sp|A5D7J3|KNOP1_BOVIN	2e-40	Lysine-rich nucleolar protein 1 OS=Bos taurus GN=KNOP1 PE=2 SV=2	KOG3682	4e-07	Predicted membrane protein (associated with esophageal cancer in humans)
TCONS_00016018	2.09015	1.0636	0.990912	Up	9548	gi|514741716|ref|XP_005018564.1|PREDICTED: DCN1-like protein 3 isoform X1 [Anas platyrhynchos] >gi|514741720|ref|XP_005018565.1| PREDICTED: DCN1-like protein 3 isoform X2 [Anas platyrhynchos] >gi|514741724|ref|XP_005018566.1| PREDICTED: DCN1-like protein 3 isoform X3 [Anas platyrhynchos] >gi|514741728|ref|XP_005018567.1| PREDICTED: DCN1-like protein 3 isoform X4 [Anas platyrhynchos] >gi|514741732…	0	sp|Q8IWE4|DCNL3_HUMAN	2e-159	DCN1-like protein 3 OS=Homo sapiens GN=DCUN1D3 PE=1 SV=1	KOG3077	3e-124	Uncharacterized conserved protein
TCONS_00016022	0.143777	-2.7981	0.990912	Down	5639	gi|483514404|gb|EOB02064.1|Cerebellar degeneration-related protein 2, partial [Anas platyrhynchos]	9.79e-175	sp|Q5ZJA3|CDR2_CHICK	3e-154	Cerebellar degeneration-related protein 2 OS=Gallus gallus GN=CDR2 PE=2 SV=1
TCONS_00016046	13.4466	3.74917	1	Up	835	gi|483512486|gb|EOB00932.1|Ubiquitin carboxyl-terminal hydrolase 42, partial [Anas platyrhynchos]	4.92e-83	sp|E1B9W9|UBP42_BOVIN	1e-44	Ubiquitin carboxyl-terminal hydrolase 42 OS=Bos taurus GN=USP42 PE=3 SV=1	KOG1865	5e-45	Ubiquitin carboxyl-terminal hydrolase
TCONS_00016063	0.310015	-1.68959	0.791981	Down	3499	gi|541967688|ref|XP_005438278.1|PREDICTED: platelet-derived growth factor subunit A [Falco cherrug]	1.4e-117	sp|P28576|PDGFA_RAT	5e-77	Platelet-derived growth factor subunit A OS=Rattus norvegicus GN=Pdgfa PE=2 SV=2				ko04810;ko04510;ko04540;ko04010;ko04014;ko04015;ko04151;ko04060;ko05200;ko05202;ko05206;ko05214;ko05215;ko05218;ko05231;ko05166	Regulation of actin cytoskeleton|Focal adhesion|Gap junction|MAPK signaling pathway|Ras signaling pathway|Rap1 signaling pathway|PI3K-Akt signaling pathway|Cytokine-cytokine receptor interaction|Pathways in cancer|Transcriptional misregulation in cancers|MicroRNAs in cancer|Glioma|Prostate cancer|Melanoma|Choline metabolism in cancer|HTLV-I infection	16	K04359	PDGFA	platelet-derived growth factor subunit A
TCONS_00016064	0.277524	-1.84931	0.525283	Down	3406	gi|541967688|ref|XP_005438278.1|PREDICTED: platelet-derived growth factor subunit A [Falco cherrug]	9.78e-116	sp|P28576|PDGFA_RAT	1e-76	Platelet-derived growth factor subunit A OS=Rattus norvegicus GN=Pdgfa PE=2 SV=2				ko04810;ko04510;ko04540;ko04010;ko04014;ko04015;ko04151;ko04060;ko05200;ko05202;ko05206;ko05214;ko05215;ko05218;ko05231;ko05166	Regulation of actin cytoskeleton|Focal adhesion|Gap junction|MAPK signaling pathway|Ras signaling pathway|Rap1 signaling pathway|PI3K-Akt signaling pathway|Cytokine-cytokine receptor interaction|Pathways in cancer|Transcriptional misregulation in cancers|MicroRNAs in cancer|Glioma|Prostate cancer|Melanoma|Choline metabolism in cancer|HTLV-I infection	16	K04359	PDGFA	platelet-derived growth factor subunit A
TCONS_00016067	0.180676	-2.46852	0.768469	Down	1021	gi|733910638|ref|XP_010717977.1|PREDICTED: platelet-derived growth factor subunit A isoform X1 [Meleagris gallopavo]	5.63e-98	sp|P28576|PDGFA_RAT	2e-87	Platelet-derived growth factor subunit A OS=Rattus norvegicus GN=Pdgfa PE=2 SV=2				ko04810;ko04510;ko04540;ko04010;ko04014;ko04015;ko04151;ko04060;ko05200;ko05202;ko05206;ko05214;ko05215;ko05218;ko05231;ko05166	Regulation of actin cytoskeleton|Focal adhesion|Gap junction|MAPK signaling pathway|Ras signaling pathway|Rap1 signaling pathway|PI3K-Akt signaling pathway|Cytokine-cytokine receptor interaction|Pathways in cancer|Transcriptional misregulation in cancers|MicroRNAs in cancer|Glioma|Prostate cancer|Melanoma|Choline metabolism in cancer|HTLV-I infection	16	K04359	PDGFA	platelet-derived growth factor subunit A	GO:0008083;GO:0016020;GO:0051781	growth factor activity|membrane|positive regulation of cell division
TCONS_00016080	3.99307	1.9975	0.230206	Up	5965	gi|514748391|ref|XP_005020142.1|PREDICTED: uncharacterized protein C7orf50 homolog isoform X2 [Anas platyrhynchos]	7.62e-80	sp|Q5I0E3|CG050_RAT	5e-36	Uncharacterized protein C7orf50 homolog OS=Rattus norvegicus PE=2 SV=1	KOG4829	2e-35	Uncharacterized conserved protein
TCONS_00016223	0.201239	-2.31302	0.563826	Down	1693	gi|483513217|gb|EOB01413.1|COP9 signalosome complex subunit 2, partial [Anas platyrhynchos]	0	sp|P61203|CSN2_RAT	0	COP9 signalosome complex subunit 2 OS=Rattus norvegicus GN=Cops2 PE=2 SV=1	KOG1464	0	COP9 signalosome, subunit CSN2							GO:0004871;GO:0035914;GO:0010388;GO:0000122;GO:0003714;GO:0005515;GO:0008180;GO:0007165;GO:0008283;GO:0005737;GO:0030182;GO:0006366	signal transducer activity|skeletal muscle cell differentiation|cullin deneddylation|negative regulation of transcription from RNA polymerase II promoter|transcription corepressor activity|protein binding|COP9 signalosome|signal transduction|cell proliferation|cytoplasm|neuron differentiation|transcription from RNA polymerase II promoter
TCONS_00016240	9.55749	3.25663	0.355719	Up	293	gi|698471445|ref|XP_009706248.1|PREDICTED: centrosomal protein of 152 kDa [Cariama cristata]	5.38e-16	sp|Q498G2|CE152_XENLA	1e-09	Centrosomal protein of 152 kDa OS=Xenopus laevis GN=cep152 PE=2 SV=1
TCONS_00016249	0.335344	-1.57629	0.188067	Down	5532	gi|514745913|ref|XP_005019554.1|PREDICTED: fibrillin-1 [Anas platyrhynchos]	0	sp|P35555|FBN1_HUMAN	0	Fibrillin-1 OS=Homo sapiens GN=FBN1 PE=1 SV=3	KOG1217	0	Fibrillins and related proteins containing Ca2+-binding EGF-like domains							GO:0005201;GO:0008061;GO:0005578;GO:0005509;GO:0006030	extracellular matrix structural constituent|chitin binding|proteinaceous extracellular matrix|calcium ion binding|chitin metabolic process
TCONS_00016320	5.36998	2.42492	0.297545	Up	1785	gi|694666201|ref|XP_009487582.1|PREDICTED: aquaporin-9-like [Pelecanus crispus]	5.14e-101	sp|O43315|AQP9_HUMAN	1e-62	Aquaporin-9 OS=Homo sapiens GN=AQP9 PE=2 SV=2	KOG0224	3e-63	Aquaporin (major intrinsic protein family)	ko04976	Bile secretion	1	K09877	AQP9	aquaporin-9
TCONS_00016325	5.52595	2.46622	0.996646	Up	2634	gi|514770887|ref|XP_005025497.1|PREDICTED: hepatic triacylglycerol lipase isoform X2 [Anas platyrhynchos]	0	sp|O46559|LIPC_RABIT	0	Hepatic triacylglycerol lipase OS=Oryctolagus cuniculus GN=LIPC PE=2 SV=1				ko00561	Glycerolipid metabolism	1	K01046	E3.1.1.3	triacylglycerol lipase	GO:0006633;GO:0034372;GO:0070328;GO:0005615;GO:0030301;GO:0034375;GO:0019433;GO:0034374;GO:0004806;GO:0042632;GO:0008203	fatty acid biosynthetic process|very-low-density lipoprotein particle remodeling|triglyceride homeostasis|extracellular space|cholesterol transport|high-density lipoprotein particle remodeling|triglyceride catabolic process|low-density lipoprotein particle remodeling|triglyceride lipase activity|cholesterol homeostasis|cholesterol metabolic process
TCONS_00016337	2.7877	1.47908	0.693008	Up	1904	gi|483505684|gb|EOA97135.1|G2/mitotic-specific cyclin-B2, partial [Anas platyrhynchos]	0	sp|P29332|CCNB2_CHICK	0	G2/mitotic-specific cyclin-B2 OS=Gallus gallus GN=CCNB2 PE=2 SV=1	KOG0653	0	Cyclin B and related kinase-activating proteins	ko04110;ko04115;ko04068;ko04914	Cell cycle|p53 signaling pathway|FoxO signaling pathway|Progesterone-mediated oocyte maturation	4	K05868	CCNB	cyclin B	GO:0048538;GO:0007067;GO:0040007;GO:0000079;GO:0060317;GO:0005813;GO:0043029;GO:0019901;GO:0001701;GO:0016020;GO:0005634	thymus development|mitotic nuclear division|growth|regulation of cyclin-dependent protein serine/threonine kinase activity|cardiac epithelial to mesenchymal transition|centrosome|T cell homeostasis|protein kinase binding|in utero embryonic development|membrane|nucleus
TCONS_00016386	0.10576	-3.24114	0.900353	Down	8781	gi|514782158|ref|XP_005028022.1|PREDICTED: talin-2 isoform X3 [Anas platyrhynchos]	0	sp|Q9Y4G6|TLN2_HUMAN	0	Talin-2 OS=Homo sapiens GN=TLN2 PE=1 SV=4	KOG4261	0	Talin	ko04510;ko04015;ko05166;ko04611	Focal adhesion|Rap1 signaling pathway|HTLV-I infection|Platelet activation	4	K06271	TLN	talin	GO:0005200;GO:0007016;GO:0003779;GO:0005925;GO:0007155;GO:0001726;GO:0005158;GO:0015629	structural constituent of cytoskeleton|cytoskeletal anchoring at plasma membrane|actin binding|focal adhesion|cell adhesion|ruffle|insulin receptor binding|actin cytoskeleton
TCONS_00016387	0	#NAME?	0.34934	Down	8492	gi|514782158|ref|XP_005028022.1|PREDICTED: talin-2 isoform X3 [Anas platyrhynchos]	0	sp|Q9Y4G6|TLN2_HUMAN	0	Talin-2 OS=Homo sapiens GN=TLN2 PE=1 SV=4	KOG4261	0	Talin	ko04510;ko04015;ko05166;ko04611	Focal adhesion|Rap1 signaling pathway|HTLV-I infection|Platelet activation	4	K06271	TLN	talin	GO:0005200;GO:0007016;GO:0003779;GO:0005925;GO:0007155;GO:0001726;GO:0005158;GO:0015629	structural constituent of cytoskeleton|cytoskeletal anchoring at plasma membrane|actin binding|focal adhesion|cell adhesion|ruffle|insulin receptor binding|actin cytoskeleton
TCONS_00016405	0.169069	-2.56431	0.333743	Down	4264	gi|514782271|ref|XP_005028048.1|PREDICTED: serine beta-lactamase-like protein LACTB, mitochondrial [Anas platyrhynchos]	0	sp|Q9EP89|LACTB_MOUSE	0	Serine beta-lactamase-like protein LACTB, mitochondrial OS=Mus musculus GN=Lactb PE=1 SV=1										GO:0005739	mitochondrion
TCONS_00016425	2.40236	1.26445	0.914037	Up	17465	gi|723578450|ref|XP_010309412.1|PREDICTED: ubiquitin carboxyl-terminal hydrolase 3 [Balearica regulorum gibbericeps]	0	sp|Q9Y6I4|UBP3_HUMAN	0	Ubiquitin carboxyl-terminal hydrolase 3 OS=Homo sapiens GN=USP3 PE=1 SV=2	KOG1867	0	Ubiquitin-specific protease							GO:0000278;GO:0006511;GO:0004221;GO:0006281;GO:0008234;GO:0042393;GO:0008270;GO:0000790;GO:0016578;GO:0031647	mitotic cell cycle|ubiquitin-dependent protein catabolic process|ubiquitin thiolesterase activity|DNA repair|cysteine-type peptidase activity|histone binding|zinc ion binding|nuclear chromatin|histone deubiquitination|regulation of protein stability
TCONS_00016490	0.0254909	-5.29387	0.525283	Down	3345	gi|514745979|ref|XP_005019569.1|PREDICTED: spermatogenesis-associated protein 5-like protein 1 [Anas platyrhynchos]	0	sp|Q0VA52|SPA5L_XENTR	9e-179	Spermatogenesis-associated protein 5-like protein 1 OS=Xenopus tropicalis GN=spata5l1 PE=2 SV=1	KOG0730	1e-150	AAA+-type ATPase							GO:0017111;GO:0005524	nucleoside-triphosphatase activity|ATP binding
TCONS_00016514	0.362237	-1.465	0.819296	Down	4021	gi|514745947|ref|XP_005019561.1|PREDICTED: semaphorin-6D isoform X2 [Anas platyrhynchos]	0	sp|Q8NFY4|SEM6D_HUMAN	0	Semaphorin-6D OS=Homo sapiens GN=SEMA6D PE=2 SV=1	KOG3611	1e-34	Semaphorins	ko04360	Axon guidance	1	K06842	SEMA6	semaphorin 6
TCONS_00016528	2.7467	1.4577	0.682894	Up	5842	gi|514745808|ref|XP_005019530.1|PREDICTED: AP-4 complex subunit epsilon-1-like isoform X2 [Anas platyrhynchos]	0	sp|Q9UPM8|AP4E1_HUMAN	0	AP-4 complex subunit epsilon-1 OS=Homo sapiens GN=AP4E1 PE=1 SV=2	KOG1062	0	Vesicle coat complex AP-1, gamma subunit	ko04142	Lysosome	1	K12400	AP4E1	AP-4 complex subunit epsilon-1
TCONS_00016548	Inf	Inf	0.0164197	Up	8161	gi|514793712|ref|XP_005030750.1|PREDICTED: guanine nucleotide-binding protein subunit beta-5 isoform X1 [Anas platyrhynchos] >gi|514793716|ref|XP_005030751.1| PREDICTED: guanine nucleotide-binding protein subunit beta-5 isoform X2 [Anas platyrhynchos] >gi|514793720|ref|XP_005030752.1| PREDICTED: guanine nucleotide-binding protein subunit beta-5 isoform X3 [Anas platyrhynchos]	0	sp|Q80ZD0|GBB5_TAMST	0	Guanine nucleotide-binding protein subunit beta-5 OS=Tamias striatus GN=GNB5 PE=2 SV=1	KOG0286	0	G-protein beta subunit	ko04014;ko04151;ko05200;ko05032;ko05034;ko04713;ko04062;ko04723;ko04724;ko04725;ko04726;ko04727;ko04728	Ras signaling pathway|PI3K-Akt signaling pathway|Pathways in cancer|Morphine addiction|Alcoholism|Circadian entrainment|Chemokine signaling pathway|Retrograde endocannabinoid signaling|Glutamatergic synapse|Cholinergic synapse|Serotonergic synapse|GABAergic synapse|Dopaminergic synapse	13	K04539	GNB5	guanine nucleotide-binding protein subunit beta-5
TCONS_00016608	3.37807	1.7562	0.783321	Up	1489	gi|514713048|ref|XP_005011979.1|PREDICTED: zinc finger protein 280D isoform X3 [Anas platyrhynchos]	0	sp|Q6N043|Z280D_HUMAN	0	Zinc finger protein 280D OS=Homo sapiens GN=ZNF280D PE=1 SV=3	KOG1721	2e-119	FOG: Zn-finger
TCONS_00016622	2.22996	1.15702	0.854907	Up	16107	gi|514770923|ref|XP_005025506.1|PREDICTED: SAFB-like transcription modulator [Anas platyrhynchos]	0	sp|Q9NWH9|SLTM_HUMAN	0	SAFB-like transcription modulator OS=Homo sapiens GN=SLTM PE=1 SV=2	KOG4661	2e-35	Hsp27-ERE-TATA-binding protein/Scaffold attachment factor (SAF-B)
TCONS_00016624	0.535473	-0.901115	1	Down	16439	gi|514770923|ref|XP_005025506.1|PREDICTED: SAFB-like transcription modulator [Anas platyrhynchos]	0	sp|Q9NWH9|SLTM_HUMAN	0	SAFB-like transcription modulator OS=Homo sapiens GN=SLTM PE=1 SV=2	KOG4661	2e-35	Hsp27-ERE-TATA-binding protein/Scaffold attachment factor (SAF-B)
TCONS_00016636	4.65821	2.21978	1	Up	2534	gi|701328467|ref|XP_009976575.1|PREDICTED: adenosine deaminase-like protein, partial [Tauraco erythrolophus]	1.9e-178	sp|Q6DHV7|ADAL_HUMAN	4e-130	Adenosine deaminase-like protein OS=Homo sapiens GN=ADAL PE=2 SV=2	KOG1097	2e-111	Adenine deaminase/adenosine deaminase
TCONS_00016676	0.48517	-1.04344	0.747646	Down	1353	gi|698421359|ref|XP_009813658.1|PREDICTED: annexin A2, partial [Gavia stellata]	0	sp|P17785|ANXA2_CHICK	0	Annexin A2 OS=Gallus gallus GN=ANXA2 PE=1 SV=2	KOG0819	0	Annexin							GO:0043220;GO:0004859;GO:0005811;GO:0070062;GO:0008092;GO:0030496;GO:0005509;GO:0035749;GO:0031340;GO:0005604;GO:0005544	Schmidt-Lanterman incisure|phospholipase inhibitor activity|lipid particle|extracellular vesicular exosome|cytoskeletal protein binding|midbody|calcium ion binding|myelin sheath adaxonal region|positive regulation of vesicle fusion|basement membrane|calcium-dependent phospholipid binding
TCONS_00016719	2.31113	1.2086	0.81834	Up	10124	gi|683474970|gb|KFZ69179.1|hypothetical protein N338_09657, partial [Podiceps cristatus]	7.9e-06
TCONS_00016723	3.7032	1.88877	0.187437	Up	12787	gi|513201009|ref|XP_004943778.1|PREDICTED: calcium and integrin-binding family member 2 isoform X9 [Gallus gallus]	1.23e-69	sp|Q9Z309|CIB2_MOUSE	5e-60	Calcium and integrin-binding family member 2 OS=Mus musculus GN=Cib2 PE=2 SV=1	KOG0038	4e-60	Ca2+-binding kinase interacting protein (KIP) (EF-Hand protein superfamily)							GO:0045494;GO:0055074;GO:0001917;GO:0005509	photoreceptor cell maintenance|calcium ion homeostasis|photoreceptor inner segment|calcium ion binding
TCONS_00016732	3.82048	1.93375	0.472094	Up	1062	gi|449281510|gb|EMC88567.1|Calcium and integrin-binding family member 2, partial [Columba livia]	1.43e-126	sp|Q9Z309|CIB2_MOUSE	5e-100	Calcium and integrin-binding family member 2 OS=Mus musculus GN=Cib2 PE=2 SV=1	KOG0038	5e-100	Ca2+-binding kinase interacting protein (KIP) (EF-Hand protein superfamily)							GO:0045494;GO:0055074;GO:0001917;GO:0005509	photoreceptor cell maintenance|calcium ion homeostasis|photoreceptor inner segment|calcium ion binding
TCONS_00016795	3.35997	1.74845	1	Up	284
TCONS_00016808	0.475288	-1.07312	0.95954	Down	227	gi|690444080|ref|XP_009322717.1|PREDICTED: protein LYRIC [Pygoscelis adeliae]	5.66e-15
TCONS_00016869	0.0920463	-3.4415	0.00304877	Down	6113	gi|514725842|ref|XP_005015024.1|PREDICTED: LOW QUALITY PROTEIN: neuron navigator 2-like [Anas platyrhynchos]	0	sp|Q8IVL1|NAV2_HUMAN	0	Neuron navigator 2 OS=Homo sapiens GN=NAV2 PE=1 SV=3										GO:0017111;GO:0005524	nucleoside-triphosphatase activity|ATP binding
TCONS_00016870	0.220417	-2.18169	0.567348	Down	5617	gi|697521644|ref|XP_009686676.1|PREDICTED: LOW QUALITY PROTEIN: neuron navigator 2 [Struthio camelus australis]	0	sp|Q8IVL1|NAV2_HUMAN	0	Neuron navigator 2 OS=Homo sapiens GN=NAV2 PE=1 SV=3										GO:0017111;GO:0005524	nucleoside-triphosphatase activity|ATP binding
TCONS_00016900	0.364683	-1.45529	0.455211	Down	7211	gi|704240740|ref|XP_010144723.1|PREDICTED: anoctamin-3-like [Eurypyga helias]	0	sp|Q9BYT9|ANO3_HUMAN	6e-159	Anoctamin-3 OS=Homo sapiens GN=ANO3 PE=1 SV=2	KOG2514	2e-159	Uncharacterized conserved protein
TCONS_00016901	0.336043	-1.57328	0.0866603	Down	6780	gi|700325111|ref|XP_009928705.1|PREDICTED: anoctamin-3-like [Haliaeetus albicilla]	7.21e-57	sp|Q9BYT9|ANO3_HUMAN	9e-45	Anoctamin-3 OS=Homo sapiens GN=ANO3 PE=1 SV=2	KOG2514	2e-45	Uncharacterized conserved protein
TCONS_00016913	0.432057	-1.21071	0.981237	Down	1056	gi|514756485|ref|XP_005022085.1|PREDICTED: ARL14 effector protein isoform X3 [Anas platyrhynchos]	2.15e-72	sp|Q5EA92|AL14E_BOVIN	6e-46	ARL14 effector protein OS=Bos taurus GN=ARL14EP PE=2 SV=1	KOG4850	2e-46	Uncharacterized conserved protein
TCONS_00016928	6.15672	2.62216	0.358536	Up	5196	gi|514756524|ref|XP_005022094.1|PREDICTED: glutamine and serine-rich protein 1 [Anas platyrhynchos]	0	sp|Q2KHR3|QSER1_HUMAN	0	Glutamine and serine-rich protein 1 OS=Homo sapiens GN=QSER1 PE=1 SV=3	KOG4805	6e-135	Uncharacterized conserved protein
TCONS_00016958	0.198082	-2.33583	0.773056	Down	5039	gi|733888167|ref|XP_010709272.1|PREDICTED: synaptotagmin-9-like [Meleagris gallopavo]	2.99e-09
TCONS_00016965	0.244682	-2.03102	0.981237	Down	8398	gi|514721874|ref|XP_005014082.1|PREDICTED: liprin-beta-2 [Anas platyrhynchos]	0	sp|Q8ND30|LIPB2_HUMAN	0	Liprin-beta-2 OS=Homo sapiens GN=PPFIBP2 PE=1 SV=3	KOG1899	0	LAR transmembrane tyrosine phosphatase-interacting protein liprin
TCONS_00016967	0.00854517	-6.87067	0.11913	Down	8295	gi|514721874|ref|XP_005014082.1|PREDICTED: liprin-beta-2 [Anas platyrhynchos]	0	sp|Q8ND30|LIPB2_HUMAN	0	Liprin-beta-2 OS=Homo sapiens GN=PPFIBP2 PE=1 SV=3	KOG1899	0	LAR transmembrane tyrosine phosphatase-interacting protein liprin
TCONS_00016969	2.30689	1.20595	0.68845	Up	4111	gi|699697104|ref|XP_009890345.1|PREDICTED: secretion-regulating guanine nucleotide exchange factor [Charadrius vociferus]	0	sp|Q9UGK8|SRGEF_HUMAN	9e-162	Secretion-regulating guanine nucleotide exchange factor OS=Homo sapiens GN=SERGEF PE=1 SV=2	KOG1426	2e-162	FOG: RCC1 domain							GO:0050709	negative regulation of protein secretion
TCONS_00016972	0.00168574	-9.21241	1.99e-14	Down	3210	gi|514721658|ref|XP_005014032.1|PREDICTED: secretion-regulating guanine nucleotide exchange factor isoform X1 [Anas platyrhynchos] >gi|514721662|ref|XP_005014033.1| PREDICTED: secretion-regulating guanine nucleotide exchange factor isoform X2 [Anas platyrhynchos]	5.6e-25	sp|Q9UGK8|SRGEF_HUMAN	1e-17	Secretion-regulating guanine nucleotide exchange factor OS=Homo sapiens GN=SERGEF PE=1 SV=2	KOG1426	3e-18	FOG: RCC1 domain							GO:0050709	negative regulation of protein secretion
TCONS_00017050	0.201386	-2.31197	0.792819	Down	2591	gi|537152286|gb|ERE72160.1|metallophosphoesterase MPPED2-like protein [Cricetulus griseus]	0	sp|Q5REB1|MPPD2_PONAB	0	Metallophosphoesterase MPPED2 OS=Pongo abelii GN=MPPED2 PE=2 SV=1	KOG3947	0	Phosphoesterases							GO:0016787;GO:0046872;GO:0007399	hydrolase activity|metal ion binding|nervous system development
TCONS_00017107	0.389953	-1.35863	0.929307	Down	848	gi|483507307|gb|EOA97920.1|hypothetical protein Anapl_10613 [Anas platyrhynchos]	5.86e-19
TCONS_00017163	0.45667	-1.13078	1	Down	1108	gi|690426449|ref|XP_009332186.1|PREDICTED: putative hydroxypyruvate isomerase, partial [Pygoscelis adeliae]	1.76e-74	sp|Q5T013|HYI_HUMAN	7e-60	Putative hydroxypyruvate isomerase OS=Homo sapiens GN=HYI PE=1 SV=2	KOG4518	2e-60	Hydroxypyruvate isomerase	ko00630	Glyoxylate and dicarboxylate metabolism	1	K01816	hyi, gip	hydroxypyruvate isomerase
TCONS_00017211	1.78785	0.838225	1	Up	10446	gi|514757562|ref|XP_005022341.1|PREDICTED: deoxyribonuclease-2-beta [Anas platyrhynchos]	0	sp|Q8WZ79|DNS2B_HUMAN	5e-113	Deoxyribonuclease-2-beta OS=Homo sapiens GN=DNASE2B PE=2 SV=1	KOG3825	1e-113	Deoxyribonuclease II	ko04142	Lysosome	1	K01158	DNASE2	deoxyribonuclease II	GO:0005576;GO:0005737;GO:0006259;GO:0004531	extracellular region|cytoplasm|DNA metabolic process|deoxyribonuclease II activity
TCONS_00017219	0.200864	-2.31571	1	Down	3152	gi|514757698|ref|XP_005022375.1|PREDICTED: ribosome production factor 1 [Anas platyrhynchos]	1.96e-69	sp|Q7TND5|RPF1_MOUSE	4e-68	Ribosome production factor 1 OS=Mus musculus GN=Rpf1 PE=2 SV=2	KOG2780	3e-68	Ribosome biogenesis protein RPF1, contains IMP4 domain
TCONS_00017319	0	#NAME?	0.640825	Down	3845	gi|514704323|ref|XP_005009293.1|PREDICTED: lysine-specific demethylase 4A [Anas platyrhynchos]	3.76e-32	sp|Q8BW72|KDM4A_MOUSE	9e-26	Lysine-specific demethylase 4A OS=Mus musculus GN=Kdm4a PE=1 SV=3	KOG0958	2e-26	DNA damage-responsive repressor GIS1/RPH1, jumonji superfamily
TCONS_00017326	0.269311	-1.89266	0.560436	Down	2672	gi|74179866|dbj|BAE36501.1|unnamed protein product [Mus musculus]	0	sp|A2A8L5|PTPRF_MOUSE	4e-169	Receptor-type tyrosine-protein phosphatase F OS=Mus musculus GN=Ptprf PE=1 SV=1	KOG4228	3e-169	Protein tyrosine phosphatase	ko04520;ko04514;ko04910	Adherens junction|Cell adhesion molecules (CAMs)|Insulin signaling pathway	3	K05695	PTPRF, LAR	receptor-type tyrosine-protein phosphatase F	GO:0050775;GO:0001960;GO:0007185;GO:0042059;GO:0005887;GO:0050803;GO:0030426;GO:0005001;GO:0051387;GO:0030971;GO:0042301;GO:0007156;GO:0008285;GO:0008201;GO:0035335;GO:0043025;GO:0060076;GO:0005768;GO:0046627;GO:0043525;GO:0031345;GO:0005158	positive regulation of dendrite morphogenesis|negative regulation of cytokine-mediated signaling pathway|transmembrane receptor protein tyrosine phosphatase signaling pathway|negative regulation of epidermal growth factor receptor signaling pathway|integral component of plasma membrane|regulation of synapse structure and activity|growth cone|transmembrane receptor protein tyrosine phosphatase act…
TCONS_00017341	0.36871	-1.43944	1	Down	409	gi|483523967|gb|EOB08121.1|Thrombopoietin receptor, partial [Anas platyrhynchos]	1.09e-64	sp|P40238|TPOR_HUMAN	1e-26	Thrombopoietin receptor OS=Homo sapiens GN=MPL PE=1 SV=1				ko04630;ko04060	Jak-STAT signaling pathway|Cytokine-cytokine receptor interaction	2	K05082	TPOR, MPL	thrombopoietin receptor
TCONS_00017346	0.503588	-0.989684	1	Down	5535	gi|513197587|ref|XP_422400.4|PREDICTED: tyrosine-protein kinase receptor Tie-1 isoform X10 [Gallus gallus]	0	sp|Q06806|TIE1_MOUSE	0	Tyrosine-protein kinase receptor Tie-1 OS=Mus musculus GN=Tie1 PE=2 SV=3	KOG0200	0	Fibroblast/platelet-derived growth factor receptor and related receptor tyrosine kinases							GO:0016021;GO:0005524;GO:0004713	integral component of membrane|ATP binding|protein tyrosine kinase activity
TCONS_00017348	0.537423	-0.895871	1	Down	5819	gi|733901721|ref|XP_010714529.1|PREDICTED: tyrosine-protein kinase receptor Tie-1 isoform X1 [Meleagris gallopavo]	0	sp|Q06806|TIE1_MOUSE	0	Tyrosine-protein kinase receptor Tie-1 OS=Mus musculus GN=Tie1 PE=2 SV=3	KOG0200	0	Fibroblast/platelet-derived growth factor receptor and related receptor tyrosine kinases							GO:0016021;GO:0005524;GO:0004713	integral component of membrane|ATP binding|protein tyrosine kinase activity
TCONS_00017373	2.13726	1.09576	0.803643	Up	4576	gi|483523961|gb|EOB08115.1|ZZ-type zinc finger-containing protein 3, partial [Anas platyrhynchos]	0	sp|Q8IYH5|ZZZ3_HUMAN	0	ZZ-type zinc finger-containing protein 3 OS=Homo sapiens GN=ZZZ3 PE=1 SV=1	KOG0724	2e-29	Zuotin and related molecular chaperones (DnaJ superfamily), contains DNA-binding domains							GO:0005671;GO:0003677;GO:0003682;GO:0008270	Ada2/Gcn5/Ada3 transcription activator complex|DNA binding|chromatin binding|zinc ion binding
TCONS_00017386	0.127696	-2.96921	0.850653	Down	9823	gi|529437612|ref|XP_005238567.1|PREDICTED: far upstream element-binding protein 1 [Falco peregrinus]	0	sp|Q32PX7|FUBP1_RAT	0	Far upstream element-binding protein 1 OS=Rattus norvegicus GN=Fubp1 PE=1 SV=1	KOG1676	0	K-homology type RNA binding proteins
TCONS_00017391	3.14752	1.65422	0.792819	Up	1394	gi|541964839|ref|XP_005437457.1|PREDICTED: far upstream element-binding protein 1 [Falco cherrug]	0	sp|Q32PX7|FUBP1_RAT	0	Far upstream element-binding protein 1 OS=Rattus norvegicus GN=Fubp1 PE=1 SV=1	KOG1676	0	K-homology type RNA binding proteins
TCONS_00017394	0.247461	-2.01473	0.58987	Down	4996	gi|686617149|ref|XP_009285515.1|PREDICTED: EGF, latrophilin and seven transmembrane domain-containing protein 1 isoform X2 [Aptenodytes forsteri]	0	sp|Q9HBW9|ELTD1_HUMAN	0	EGF, latrophilin and seven transmembrane domain-containing protein 1 OS=Homo sapiens GN=ELTD1 PE=1 SV=3	KOG4193	0	G protein-coupled receptors
TCONS_00017395	0.232407	-2.10527	0.416968	Down	4998	gi|686617149|ref|XP_009285515.1|PREDICTED: EGF, latrophilin and seven transmembrane domain-containing protein 1 isoform X2 [Aptenodytes forsteri]	0	sp|Q9HBW9|ELTD1_HUMAN	0	EGF, latrophilin and seven transmembrane domain-containing protein 1 OS=Homo sapiens GN=ELTD1 PE=1 SV=3	KOG4193	0	G protein-coupled receptors
TCONS_00017414	5.0845	2.34611	1	Up	7108	gi|483509787|gb|EOA99310.1|Di-N-acetylchitobiase, partial [Anas platyrhynchos]	0	sp|Q8R242|DIAC_MOUSE	8e-172	Di-N-acetylchitobiase OS=Mus musculus GN=Ctbs PE=2 SV=2	KOG2806	2e-172	Chitinase							GO:0005975;GO:0004568;GO:0006032	carbohydrate metabolic process|chitinase activity|chitin catabolic process
TCONS_00017429	3.18912	1.67316	0.616435	Up	3025	gi|514757614|ref|XP_005022354.1|PREDICTED: mucolipin-2 isoform X1 [Anas platyrhynchos] >gi|514757618|ref|XP_005022355.1| PREDICTED: mucolipin-2 isoform X2 [Anas platyrhynchos]	0	sp|Q8IZK6|MCLN2_HUMAN	7e-174	Mucolipin-2 OS=Homo sapiens GN=MCOLN2 PE=2 SV=2	KOG3733	4e-149	Mucolipidin and related proteins (TRML subfamily of transient receptor potential proteins)
TCONS_00017449	2.00006	1.00004	0.825812	Up	2873	gi|483509795|gb|EOA99318.1|B-cell lymphoma/leukemia 10, partial [Anas platyrhynchos]	8.44e-113	sp|O95999|BCL10_HUMAN	2e-59	B-cell lymphoma/leukemia 10 OS=Homo sapiens GN=BCL10 PE=1 SV=1				ko04064;ko05152;ko04660;ko04662	NF-kappa B signaling pathway|Tuberculosis|T cell receptor signaling pathway|B cell receptor signaling pathway	4	K07368	BCL10	B-cell CLL/lymphoma 10
TCONS_00017494	0.479924	-1.05912	0.690877	Down	7962	gi|514793966|ref|XP_005030810.1|PREDICTED: influenza virus NS1A-binding protein homolog isoform X1 [Anas platyrhynchos] >gi|514793970|ref|XP_005030811.1| PREDICTED: influenza virus NS1A-binding protein homolog isoform X2 [Anas platyrhynchos] >gi|514793974|ref|XP_005030812.1| PREDICTED: influenza virus NS1A-binding protein homolog isoform X3 [Anas platyrhynchos]	0	sp|Q920Q8|NS1BP_MOUSE	0	Influenza virus NS1A-binding protein homolog OS=Mus musculus GN=Ivns1abp PE=1 SV=2	KOG4441	0	Proteins containing BTB/POZ and Kelch domains, involved in regulatory/signal transduction processes	ko05164	Influenza A	1	K15046	NS1BP	influenza virus NS1A-binding protein
TCONS_00017581	0.154673	-2.69271	0.0478228	Down	5741	gi|483523766|gb|EOB07963.1|Short transient receptor potential channel 6, partial [Anas platyrhynchos]	0	sp|Q9Y210|TRPC6_HUMAN	0	Short transient receptor potential channel 6 OS=Homo sapiens GN=TRPC6 PE=1 SV=1	KOG3609	0	Receptor-activated Ca2+-permeable cation channels (STRPC family)	ko04022	cGMP - PKG signaling pathway	1	K04969	TRPC6	transient receptor potential cation channel subfamily C member 6	GO:0016021;GO:0005262	integral component of membrane|calcium channel activity
TCONS_00017610	2.64437	1.40292	1	Up	9283	gi|543728713|ref|XP_005505435.1|PREDICTED: sestrin-3 isoform X1 [Columba livia]	0	sp|P58005|SESN3_HUMAN	0	Sestrin-3 OS=Homo sapiens GN=SESN3 PE=2 SV=2	KOG3746	6e-173	Uncharacterized conserved protein	ko04115	p53 signaling pathway	1	K10141	SESN	sestrin	GO:0005634;GO:0007050	nucleus|cell cycle arrest
TCONS_00017619	9.03636	3.17574	0.260964	Up	5739	gi|686585140|ref|XP_009280627.1|PREDICTED: alpha-(1,3)-fucosyltransferase 4 [Aptenodytes forsteri]	6.46e-123	sp|Q8HZR3|FUT4_BOVIN	3e-79	Alpha-(1,3)-fucosyltransferase 4 OS=Bos taurus GN=FUT4 PE=2 SV=1	KOG2619	8e-78	Fucosyltransferase	ko00514;ko00601	Other types of O-glycan biosynthesis|Glycosphingolipid biosynthesis - lacto and neolacto series	2	K07632	FUT4	galactoside alpha-1,3-fucosyltransferase 4	GO:0032580;GO:0008417;GO:0006486;GO:0016021	Golgi cisterna membrane|fucosyltransferase activity|protein glycosylation|integral component of membrane
TCONS_00017623	0.390678	-1.35595	0.945081	Down	3275	gi|514716879|ref|XP_005012897.1|PREDICTED: double-strand break repair protein MRE11-like isoform X1 [Anas platyrhynchos]	0	sp|Q9IAM7|MRE11_CHICK	0	Double-strand break repair protein MRE11 OS=Gallus gallus GN=MRE11 PE=2 SV=1	KOG2310	0	DNA repair exonuclease MRE11	ko03440;ko03450	Homologous recombination|Non-homologous end-joining	2	K10865	MRE11	double-strand break repair protein MRE11
TCONS_00017641	0.189074	-2.40297	0.365493	Down	518
TCONS_00017658	0.198293	-2.33429	0.577133	Down	5312	gi|483521116|gb|EOB06281.1|Proton-coupled amino acid transporter 4, partial [Anas platyrhynchos]	0	sp|Q6YBV0|S36A4_HUMAN	0	Proton-coupled amino acid transporter 4 OS=Homo sapiens GN=SLC36A4 PE=1 SV=1	KOG1304	0	Amino acid transporters							GO:0016021	integral component of membrane
TCONS_00017663	0.495396	-1.01334	0.743433	Down	3791	gi|483507469|gb|EOA98007.1|Dipeptidyl-peptidase 1, partial [Anas platyrhynchos]	0	sp|Q5RB02|CATC_PONAB	0	Dipeptidyl peptidase 1 OS=Pongo abelii GN=CTSC PE=2 SV=1	KOG1543	0	Cysteine proteinase Cathepsin L	ko04142	Lysosome	1	K01275	CTSC	cathepsin C	GO:0001913;GO:0006508;GO:0004252;GO:0008234	T cell mediated cytotoxicity|proteolysis|serine-type endopeptidase activity|cysteine-type peptidase activity
TCONS_00017665	2.29933	1.20121	0.777364	Up	4816	gi|483507469|gb|EOA98007.1|Dipeptidyl-peptidase 1, partial [Anas platyrhynchos]	0	sp|Q5RB02|CATC_PONAB	0	Dipeptidyl peptidase 1 OS=Pongo abelii GN=CTSC PE=2 SV=1	KOG1543	0	Cysteine proteinase Cathepsin L	ko04142	Lysosome	1	K01275	CTSC	cathepsin C	GO:0001913;GO:0006508;GO:0004252;GO:0008234	T cell mediated cytotoxicity|proteolysis|serine-type endopeptidase activity|cysteine-type peptidase activity
TCONS_00017670	0.00477183	-7.71124	0.000650711	Down	2125
TCONS_00017694	0.54173	-0.884354	0.988193	Down	5090	gi|524980448|ref|XP_005038264.1|PREDICTED: yorkie homolog isoform X3 [Ficedula albicollis]	0	sp|P46937|YAP1_HUMAN	0	Yorkie homolog OS=Homo sapiens GN=YAP1 PE=1 SV=2	KOG0940	3e-136	Ubiquitin protein ligase RSP5/NEDD4	ko04390;ko04391	Hippo signaling pathway|Hippo signaling pathway -fly	2	K16687	YAP1, Yki	protein yorkie
TCONS_00017695	0.573229	-0.802815	1	Down	5078	gi|723605988|gb|AIX99598.1|Yes-associated protein 1, partial [Anas platyrhynchos]	0	sp|P46937|YAP1_HUMAN	0	Yorkie homolog OS=Homo sapiens GN=YAP1 PE=1 SV=2	KOG0940	4e-131	Ubiquitin protein ligase RSP5/NEDD4	ko04390;ko04391	Hippo signaling pathway|Hippo signaling pathway -fly	2	K16687	YAP1, Yki	protein yorkie
TCONS_00017696	0.528376	-0.920363	0.950137	Down	5126	gi|514707129|ref|XP_005010574.1|PREDICTED: LOW QUALITY PROTEIN: yorkie homolog [Anas platyrhynchos]	0	sp|P46937|YAP1_HUMAN	0	Yorkie homolog OS=Homo sapiens GN=YAP1 PE=1 SV=2	KOG0940	1e-130	Ubiquitin protein ligase RSP5/NEDD4	ko04390;ko04391	Hippo signaling pathway|Hippo signaling pathway -fly	2	K16687	YAP1, Yki	protein yorkie
TCONS_00017700	0.289077	-1.79047	0.782043	Down	6534	gi|529421500|ref|XP_005230607.1|PREDICTED: rho GTPase-activating protein 42 [Falco peregrinus]	0	sp|A6NI28|RHG42_HUMAN	0	Rho GTPase-activating protein 42 OS=Homo sapiens GN=ARHGAP42 PE=1 SV=3	KOG1451	0	Oligophrenin-1 and related Rho GTPase-activating proteins							GO:0005096;GO:0043547;GO:0005543;GO:0005622;GO:0007165	GTPase activator activity|positive regulation of GTPase activity|phospholipid binding|intracellular|signal transduction
TCONS_00017724	0.0168254	-5.89321	0.0302112	Down	5046	gi|514716839|ref|XP_005012887.1|PREDICTED: centrosomal protein KIAA1731 homolog isoform X1 [Anas platyrhynchos] >gi|514716843|ref|XP_005012888.1| PREDICTED: centrosomal protein KIAA1731 homolog isoform X2 [Anas platyrhynchos]	0	sp|Q9C0D2|K1731_HUMAN	6e-69	Centrosomal protein KIAA1731 OS=Homo sapiens GN=KIAA1731 PE=2 SV=4
TCONS_00017735	0.247845	-2.01249	0.911046	Down	19148	gi|729759289|ref|XP_010576543.1|PREDICTED: protocadherin Fat 3 [Haliaeetus leucocephalus]	0	sp|Q8TDW7|FAT3_HUMAN	0	Protocadherin Fat 3 OS=Homo sapiens GN=FAT3 PE=2 SV=2	KOG1219	0	Uncharacterized conserved protein, contains laminin, cadherin and EGF domains							GO:0016021;GO:0007156;GO:0005509;GO:0005886	integral component of membrane|homophilic cell adhesion via plasma membrane adhesion molecules|calcium ion binding|plasma membrane
TCONS_00017737	0.289228	-1.78972	0.999786	Down	19112	gi|729759289|ref|XP_010576543.1|PREDICTED: protocadherin Fat 3 [Haliaeetus leucocephalus]	0	sp|Q8TDW7|FAT3_HUMAN	0	Protocadherin Fat 3 OS=Homo sapiens GN=FAT3 PE=2 SV=2	KOG1219	0	Uncharacterized conserved protein, contains laminin, cadherin and EGF domains							GO:0016021;GO:0007156;GO:0005509;GO:0005886	integral component of membrane|homophilic cell adhesion via plasma membrane adhesion molecules|calcium ion binding|plasma membrane
TCONS_00017739	0.204116	-2.29254	0.803643	Down	18819	gi|541957983|ref|XP_005434746.1|PREDICTED: protocadherin Fat 3 [Falco cherrug]	0	sp|Q8TDW7|FAT3_HUMAN	0	Protocadherin Fat 3 OS=Homo sapiens GN=FAT3 PE=2 SV=2	KOG1219	0	Uncharacterized conserved protein, contains laminin, cadherin and EGF domains							GO:0016021;GO:0007156;GO:0005509;GO:0005886	integral component of membrane|homophilic cell adhesion via plasma membrane adhesion molecules|calcium ion binding|plasma membrane
TCONS_00017780	0.222579	-2.16761	0.738298	Down	2609
TCONS_00017797	0.535391	-0.901335	1	Down	4069	gi|543733498|ref|XP_005507762.1|PREDICTED: uronyl 2-sulfotransferase [Columba livia]	0	sp|Q9Y2C2|UST_HUMAN	0	Uronyl 2-sulfotransferase OS=Homo sapiens GN=UST PE=2 SV=1	KOG3922	0	Sulfotransferases	ko00532	Glycosaminoglycan biosynthesis - chondroitin sulfate / dermatan sulfate	1	K03193	UST	dermatan/chondrotin sulfate uronyl 2-O-sulfotransferase UST	GO:0016021;GO:0008146	integral component of membrane|sulfotransferase activity
TCONS_00017852	0.101413	-3.30169	0.857752	Down	5907	gi|700431453|ref|XP_009954514.1|PREDICTED: estrogen receptor [Leptosomus discolor]	1.43e-99	sp|Q91250|ESR1_TAEGU	5e-92	Estrogen receptor OS=Taeniopygia guttata GN=ESR1 PE=2 SV=1	KOG3575	5e-73	FOG: Hormone receptors	ko05205;ko04915;ko04917;ko04919;ko04961	Proteoglycans in cancer|Estrogen signaling pathway|Prolactin signaling pathway|Thyroid hormone signaling pathway|Endocrine and other factor-regulated calcium reabsorption	5	K08550	NR3A1, ESR1	estrogen receptor alpha	GO:0060750;GO:0048146;GO:0030520;GO:0002064;GO:0005496;GO:0060065;GO:0045429;GO:0051091;GO:0006351;GO:0008134;GO:0043124;GO:0008013;GO:0043433;GO:0008209;GO:0048386;GO:0045944;GO:0042981;GO:0005886;GO:0005737;GO:0034056;GO:0060068;GO:0010629;GO:0042802;GO:0008270;GO:0038052;GO:0001046;GO:0060687;GO:0032355;GO:0003682;GO:0051000;GO:0060527;GO:0008584;GO:0043401;GO:0060745;GO:0019899;GO:0005634;GO:…	epithelial cell proliferation involved in mammary gland duct elongation|positive regulation of fibroblast proliferation|intracellular estrogen receptor signaling pathway|epithelial cell development|steroid binding|uterus development|positive regulation of nitric oxide biosynthetic process|positive regulation of sequence-specific DNA binding transcription factor activity|transcription, DNA-templat…
TCONS_00017866	36.0325	5.17123	0.641155	Up	3716	gi|514740549|ref|XP_005018291.1|PREDICTED: T-lymphoma invasion and metastasis-inducing protein 2 isoform X3 [Anas platyrhynchos]	0	sp|Q8IVF5|TIAM2_HUMAN	0	T-lymphoma invasion and metastasis-inducing protein 2 OS=Homo sapiens GN=TIAM2 PE=2 SV=4	KOG3519	0	Invasion-inducing protein TIAM1/CDC24 and related RhoGEF GTPases
TCONS_00017881	0.295463	-1.75895	0.791981	Down	5368	gi|483505363|gb|EOA96974.1|Synaptojanin-2, partial [Anas platyrhynchos]	0	sp|O15056|SYNJ2_HUMAN	0	Synaptojanin-2 OS=Homo sapiens GN=SYNJ2 PE=1 SV=3	KOG0566	0	Inositol-1,4,5-triphosphate 5-phosphatase (synaptojanin), INP51/INP52/INP53 family	ko04070;ko00562	Phosphatidylinositol signaling system|Inositol phosphate metabolism	2	K01099	E3.1.3.36	phosphatidylinositol-bisphosphatase	GO:0046856;GO:0003676;GO:0000166;GO:0042578	phosphatidylinositol dephosphorylation|nucleic acid binding|nucleotide binding|phosphoric ester hydrolase activity
TCONS_00017886	10.2441	3.35673	0.803643	Up	5544	gi|514737714|ref|XP_005017626.1|PREDICTED: contactin-associated protein-like 5 [Anas platyrhynchos]	0	sp|Q0V8S9|CNTP5_CHICK	0	Contactin-associated protein-like 5 OS=Gallus gallus GN=CNTNAP5 PE=2 SV=1	KOG3516	0	Neurexin IV
TCONS_00017894	0.119	-3.07097	1	Down	4331	gi|326922942|ref|XP_003207701.1|PREDICTED: glycophorin-C isoform X2 [Meleagris gallopavo]	5.15e-41	sp|Q78HU7|GLPC_MOUSE	2e-24	Glycophorin-C OS=Mus musculus GN=Gypc PE=3 SV=2	KOG3516	1e-15	Neurexin IV	ko05144	Malaria	1	K06576	GYPC	glycophorin C	GO:0030863	cortical cytoskeleton
TCONS_00017905	1.92636	0.94588	1	Up	11994	gi|514703609|ref|XP_005008947.1|PREDICTED: LOW QUALITY PROTEIN: probable ribonuclease ZC3H12D [Anas platyrhynchos]	0	sp|A2A288|ZC12D_HUMAN	1e-140	Probable ribonuclease ZC3H12D OS=Homo sapiens GN=ZC3H12D PE=2 SV=3	KOG3777	9e-138	Uncharacterized conserved protein
TCONS_00017936	0.0466729	-4.42127	0.526469	Down	12363	gi|514768133|ref|XP_005024856.1|PREDICTED: nesprin-1 [Anas platyrhynchos]	0	sp|Q8NF91|SYNE1_HUMAN	0	Nesprin-1 OS=Homo sapiens GN=SYNE1 PE=1 SV=4	KOG0516	0	Dystonin, GAS (Growth-arrest-specific protein), and related proteins							GO:0003779;GO:0016021	actin binding|integral component of membrane
TCONS_00017953	0.50164	-0.995276	1	Down	3312	gi|483506583|gb|EOA97549.1|Peptide chain release factor 1-like, mitochondrial, partial [Anas platyrhynchos]	5.68e-135	sp|Q2KI15|RF1ML_BOVIN	2e-101	Peptide chain release factor 1-like, mitochondrial OS=Bos taurus GN=MTRF1L PE=2 SV=1	KOG2726	2e-100	Mitochondrial polypeptide chain release factor
TCONS_00017962	0.128204	-2.96349	0.39972	Down	5759	gi|514781295|ref|XP_005027817.1|PREDICTED: interactor protein for cytohesin exchange factors 1 isoform X1 [Anas platyrhynchos] >gi|514781299|ref|XP_005027818.1| PREDICTED: interactor protein for cytohesin exchange factors 1 isoform X2 [Anas platyrhynchos]	0	sp|Q8WWN9|ICEF1_HUMAN	3e-135	Interactor protein for cytohesin exchange factors 1 OS=Homo sapiens GN=IPCEF1 PE=1 SV=1	KOG1738	8e-136	Membrane-associated guanylate kinase-interacting protein/connector enhancer of KSR-like
TCONS_00017981	0.317653	-1.65448	0.973012	Down	6039	gi|514736548|ref|XP_005017560.1|PREDICTED: band 4.1-like protein 5 [Anas platyrhynchos]	2.38e-29
TCONS_00017983	0.376719	-1.40844	0.783321	Down	7616	gi|514736548|ref|XP_005017560.1|PREDICTED: band 4.1-like protein 5 [Anas platyrhynchos]	0	sp|Q9HCM4|E41L5_HUMAN	0	Band 4.1-like protein 5 OS=Homo sapiens GN=EPB41L5 PE=1 SV=3	KOG3530	0	FERM domain protein EHM2
TCONS_00017996	0.131175	-2.93044	0.777364	Down	1184	gi|514736509|ref|XP_005017551.1|PREDICTED: transmembrane protein 177 isoform X1 [Anas platyrhynchos] >gi|514736513|ref|XP_005017552.1| PREDICTED: transmembrane protein 177 isoform X2 [Anas platyrhynchos] >gi|514736517|ref|XP_005017553.1| PREDICTED: transmembrane protein 177 isoform X3 [Anas platyrhynchos] >gi|483515550|gb|EOB02766.1| Transmembrane protein 177, partial [Anas platyrhynchos]	0	sp|Q66IS8|TM177_XENLA	4e-117	Transmembrane protein 177 OS=Xenopus laevis GN=tmem177 PE=2 SV=2	KOG0299	2e-17	U3 snoRNP-associated protein (contains WD40 repeats)
TCONS_00018062	0.508284	-0.976293	0.862635	Down	3316	gi|514768846|ref|XP_005025019.1|PREDICTED: dnaJ homolog subfamily C member 18 [Anas platyrhynchos]	0	sp|Q5EA26|DJC18_BOVIN	1e-148	DnaJ homolog subfamily C member 18 OS=Bos taurus GN=DNAJC18 PE=2 SV=1	KOG0714	5e-149	Molecular chaperone (DnaJ superfamily)
TCONS_00018120	0.314944	-1.66683	0.68466	Down	4312	gi|527253476|ref|XP_005145029.1|PREDICTED: gamma-aminobutyric acid receptor subunit beta-2 isoform X3 [Melopsittacus undulatus] >gi|529423882|ref|XP_005231785.1| PREDICTED: gamma-aminobutyric acid receptor subunit beta-2 isoform X3 [Falco peregrinus] >gi|543724856|ref|XP_005503570.1| PREDICTED: gamma-aminobutyric acid receptor subunit beta-2 isoform X2 [Columba livia] >gi|663276985|ref|XP_0084969…	0	sp|P63138|GBRB2_RAT	0	Gamma-aminobutyric acid receptor subunit beta-2 OS=Rattus norvegicus GN=Gabrb2 PE=1 SV=1	KOG3643	0	GABA receptor	ko04080;ko05032;ko05033;ko04723;ko04726;ko04727	Neuroactive ligand-receptor interaction|Morphine addiction|Nicotine addiction|Retrograde endocannabinoid signaling|Serotonergic synapse|GABAergic synapse	6	K05181	GABRB	gamma-aminobutyric acid receptor subunit beta	GO:0030054;GO:0016021;GO:0090102;GO:0060384;GO:0005230;GO:0006811;GO:0060119;GO:0004890;GO:0045211;GO:0007605	cell junction|integral component of membrane|cochlea development|innervation|extracellular ligand-gated ion channel activity|ion transport|inner ear receptor cell development|GABA-A receptor activity|postsynaptic membrane|sensory perception of sound
TCONS_00018171	0.496007	-1.01157	1	Down	6185	gi|514775733|ref|XP_005026660.1|PREDICTED: LOW QUALITY PROTEIN: arf-GAP with Rho-GAP domain, ANK repeat and PH domain-containing protein 3 [Anas platyrhynchos]	0	sp|Q8WWN8|ARAP3_HUMAN	0	Arf-GAP with Rho-GAP domain, ANK repeat and PH domain-containing protein 3 OS=Homo sapiens GN=ARAP3 PE=1 SV=1	KOG1117	0	Rho- and Arf-GTPase activating protein ARAP3	ko04144;ko04015;ko04024	Endocytosis|Rap1 signaling pathway|cAMP signaling pathway	3	K12490	ARAP3	Arf-GAP with Rho-GAP domain, ANK repeat and PH domain-containing protein 3
TCONS_00018172	3.46884	1.79445	0.957422	Up	7177
TCONS_00018194	0.0301289	-5.05271	0.378514	Down	4071
TCONS_00018197	3.49488	1.80524	1	Up	7116	gi|6576738|dbj|BAA88337.1|ORF2 [Acanthochelys spixii]	1.79e-20							ko00520	Amino sugar and nucleotide sugar metabolism	1	K00972	UAP1	UDP-N-acetylglucosamine/UDP-N-acetylgalactosamine diphosphorylase
TCONS_00018221	3.27472	1.71137	1	Up	5080	gi|514768764|ref|XP_005025000.1|PREDICTED: Kv channel-interacting protein 1 isoform X4 [Anas platyrhynchos]	2.18e-129	sp|Q9JJ57|KCIP1_MOUSE	1e-122	Kv channel-interacting protein 1 OS=Mus musculus GN=Kcnip1 PE=2 SV=2	KOG0044	5e-123	Ca2+ sensor (EF-Hand superfamily)							GO:0005509	calcium ion binding
TCONS_00018223	2.81789	1.49461	1	Up	5055	gi|683454133|gb|KFZ50116.1|Kv channel-interacting protein 1, partial [Caprimulgus carolinensis]	4.79e-129	sp|Q9JJ57|KCIP1_MOUSE	9e-123	Kv channel-interacting protein 1 OS=Mus musculus GN=Kcnip1 PE=2 SV=2	KOG0044	4e-123	Ca2+ sensor (EF-Hand superfamily)							GO:0005509	calcium ion binding
TCONS_00018232	15.2629	3.93196	0.489513	Up	6508
TCONS_00018245	7.77723	2.95926	0.695141	Up	3798	gi|514762581|ref|XP_005023525.1|PREDICTED: protein KIBRA, partial [Anas platyrhynchos]	0	sp|Q8IX03|KIBRA_HUMAN	0	Protein KIBRA OS=Homo sapiens GN=WWC1 PE=1 SV=1	KOG3209	5e-54	WW domain-containing protein	ko04390;ko04391	Hippo signaling pathway|Hippo signaling pathway -fly	2	K16685	WWC1	protein KIBRA	GO:0003713;GO:0032587;GO:0016477;GO:0005794;GO:0035330;GO:0043410;GO:0005634;GO:0048471	transcription coactivator activity|ruffle membrane|cell migration|Golgi apparatus|regulation of hippo signaling|positive regulation of MAPK cascade|nucleus|perinuclear region of cytoplasm
TCONS_00018266	68.5029	6.09809	0.760072	Up	2732	gi|483513883|gb|EOB01762.1|hypothetical protein Anapl_14448 [Anas platyrhynchos]	3.19e-14
TCONS_00018300	0.0509663	-4.29431	0.800736	Down	7885	gi|514704563|ref|XP_005009411.1|PREDICTED: peroxisome proliferator-activated receptor gamma coactivator 1-beta [Anas platyrhynchos]	0	sp|Q86YN6|PRGC2_HUMAN	0	Peroxisome proliferator-activated receptor gamma coactivator 1-beta OS=Homo sapiens GN=PPARGC1B PE=1 SV=2										GO:0003676;GO:0000166	nucleic acid binding|nucleotide binding
TCONS_00018312	0.298241	-1.74545	0.725885	Down	5199	gi|701419994|ref|XP_010000369.1|PREDICTED: LOW QUALITY PROTEIN: actin filament-associated protein 1-like 1 [Chaetura pelagica]	0	sp|F7EL49|AF1L1_XENTR	0	Actin filament-associated protein 1-like 1 OS=Xenopus tropicalis GN=afap1l1 PE=3 SV=1	KOG1044	2e-06	Actin-binding LIM Zn-finger protein Limatin involved in axon guidance							GO:0005543	phospholipid binding
TCONS_00018383	0.0631901	-3.98416	0.65835	Down	1867
TCONS_00018460	0.296819	-1.75235	0.892467	Down	1668	gi|483505014|gb|EOA96815.1|Nucleoporin NUP53, partial [Anas platyrhynchos]	0	sp|Q8NFH5|NUP53_HUMAN	0	Nucleoporin NUP53 OS=Homo sapiens GN=NUP35 PE=1 SV=1	KOG4285	0	Mitotic phosphoprotein	ko03013	RNA transport	1	K14313	NUP35, NUP53	nuclear pore complex protein Nup53	GO:0031965;GO:0005886;GO:0055085	nuclear membrane|plasma membrane|transmembrane transport
TCONS_00018483	0.496383	-1.01047	0.690877	Down	2027	gi|704473535|ref|XP_010071724.1|PREDICTED: collagen alpha-1(III) chain, partial [Pterocles gutturalis]	0	sp|P12105|CO3A1_CHICK	2e-169	Collagen alpha-1(III) chain (Fragments) OS=Gallus gallus GN=COL3A1 PE=2 SV=2	KOG3544	2e-139	Collagens (type IV and type XIII), and related proteins	ko04510;ko04151;ko04512;ko05146;ko04974;ko04611	Focal adhesion|PI3K-Akt signaling pathway|ECM-receptor interaction|Amoebiasis|Protein digestion and absorption|Platelet activation	6	K06236	COL1AS	collagen, type I/II/III/V/XI/XXIV/XXVII, alpha	GO:0005576;GO:0046872;GO:0005201;GO:0005581	extracellular region|metal ion binding|extracellular matrix structural constituent|collagen trimer
TCONS_00018491	0.32383	-1.62669	1	Down	7643	gi|514710869|ref|XP_005011460.1|PREDICTED: asparagine synthetase domain-containing protein 1 [Anas platyrhynchos] >gi|483522641|gb|EOB07265.1| Asparagine synthetase domain-containing protein 1, partial [Anas platyrhynchos]	0	sp|Q5ZJN0|ASND1_CHICK	0	Asparagine synthetase domain-containing protein 1 OS=Gallus gallus GN=ASNSD1 PE=2 SV=1	KOG0573	0	Asparagine synthase
TCONS_00018521	3.86527	1.95057	0.688395	Up	6422	gi|514758528|ref|XP_005022573.1|PREDICTED: ubiquitin carboxyl-terminal hydrolase 40 [Anas platyrhynchos]	0	sp|Q9NVE5|UBP40_HUMAN	0	Ubiquitin carboxyl-terminal hydrolase 40 OS=Homo sapiens GN=USP40 PE=2 SV=3	KOG1863	5e-42	Ubiquitin carboxyl-terminal hydrolase							GO:0006511;GO:0008234;GO:0004221	ubiquitin-dependent protein catabolic process|cysteine-type peptidase activity|ubiquitin thiolesterase activity
TCONS_00018531	7.52977	2.91261	0.802055	Up	981	gi|514760317|ref|XP_005022989.1|PREDICTED: secreted phosphoprotein 24 isoform X2 [Anas platyrhynchos]	1.22e-107	sp|Q710A0|SPP24_CHICK	4e-93	Secreted phosphoprotein 24 OS=Gallus gallus GN=SPP2 PE=2 SV=1										GO:0046849;GO:0005576	bone remodeling|extracellular region
TCONS_00018535	0.428556	-1.22245	0.907724	Down	3492	gi|514778533|ref|XP_005027174.1|PREDICTED: collagen alpha-3(VI) chain isoform X4 [Anas platyrhynchos]	0	sp|P15989|CO6A3_CHICK	0	Collagen alpha-3(VI) chain OS=Gallus gallus GN=COL6A3 PE=2 SV=2	KOG3544	0	Collagens (type IV and type XIII), and related proteins	ko04510;ko04151;ko04512;ko04974	Focal adhesion|PI3K-Akt signaling pathway|ECM-receptor interaction|Protein digestion and absorption	4	K06238	COL6A	collagen, type VI, alpha	GO:0005615;GO:0004867;GO:0007155;GO:0031012;GO:0005581	extracellular space|serine-type endopeptidase inhibitor activity|cell adhesion|extracellular matrix|collagen trimer
TCONS_00018536	0.469799	-1.08988	0.640893	Down	3312	gi|514778533|ref|XP_005027174.1|PREDICTED: collagen alpha-3(VI) chain isoform X4 [Anas platyrhynchos]	0	sp|P15989|CO6A3_CHICK	0	Collagen alpha-3(VI) chain OS=Gallus gallus GN=COL6A3 PE=2 SV=2	KOG3544	0	Collagens (type IV and type XIII), and related proteins	ko04510;ko04151;ko04512;ko04974	Focal adhesion|PI3K-Akt signaling pathway|ECM-receptor interaction|Protein digestion and absorption	4	K06238	COL6A	collagen, type VI, alpha	GO:0005615;GO:0004867;GO:0007155;GO:0031012;GO:0005581	extracellular space|serine-type endopeptidase inhibitor activity|cell adhesion|extracellular matrix|collagen trimer
TCONS_00018540	0.571448	-0.807306	1	Down	9752	gi|514778545|ref|XP_005027177.1|PREDICTED: collagen alpha-3(VI) chain isoform X7 [Anas platyrhynchos]	0	sp|P15989|CO6A3_CHICK	0	Collagen alpha-3(VI) chain OS=Gallus gallus GN=COL6A3 PE=2 SV=2	KOG3544	0	Collagens (type IV and type XIII), and related proteins	ko04510;ko04151;ko04512;ko04974	Focal adhesion|PI3K-Akt signaling pathway|ECM-receptor interaction|Protein digestion and absorption	4	K06238	COL6A	collagen, type VI, alpha	GO:0005615;GO:0004867;GO:0007155;GO:0031012;GO:0005581	extracellular space|serine-type endopeptidase inhibitor activity|cell adhesion|extracellular matrix|collagen trimer
TCONS_00018569	0.477747	-1.06568	0.726864	Down	1763	gi|483505017|gb|EOA96818.1|Secreted frizzled-related protein 3 [Anas platyrhynchos]	1.71e-73	sp|Q9IA95|SFRP3_CHICK	2e-71	Secreted frizzled-related protein 3 OS=Gallus gallus GN=FRZB PE=2 SV=1	KOG3577	4e-64	Smoothened and related G-protein-coupled receptors
TCONS_00018571	0.421006	-1.24809	0.455345	Down	8302	gi|514772645|ref|XP_005025914.1|PREDICTED: secreted frizzled-related protein 3, partial [Anas platyrhynchos]	8.04e-114	sp|Q9IA95|SFRP3_CHICK	1e-97	Secreted frizzled-related protein 3 OS=Gallus gallus GN=FRZB PE=2 SV=1	KOG3577	7e-86	Smoothened and related G-protein-coupled receptors
TCONS_00018580	0	#NAME?	0.863722	Down	621	gi|694627862|ref|XP_009490065.1|PREDICTED: calcitonin gene-related peptide type 1 receptor-like, partial [Pelecanus crispus]	1.2e-101	sp|Q8WN93|CALRL_PIG	3e-68	Calcitonin gene-related peptide type 1 receptor OS=Sus scrofa GN=CALCRL PE=1 SV=1	KOG4564	3e-65	Adenylate cyclase-coupled calcitonin receptor	ko04080;ko04270	Neuroactive ligand-receptor interaction|Vascular smooth muscle contraction	2	K04577	CALCRL	calcitonin receptor-like
TCONS_00018587	0.478919	-1.06215	0.563826	Down	4084	gi|700353554|ref|XP_009921026.1|PREDICTED: collagen alpha-2(V) chain, partial [Haliaeetus albicilla]	0	sp|P05997|CO5A2_HUMAN	0	Collagen alpha-2(V) chain OS=Homo sapiens GN=COL5A2 PE=1 SV=3	KOG3544	0	Collagens (type IV and type XIII), and related proteins	ko04510;ko04151;ko04512;ko05146;ko04974;ko04611	Focal adhesion|PI3K-Akt signaling pathway|ECM-receptor interaction|Amoebiasis|Protein digestion and absorption|Platelet activation	6	K06236	COL1AS	collagen, type I/II/III/V/XI/XXIV/XXVII, alpha	GO:0048592;GO:0001501;GO:0005201;GO:0043588;GO:0046332;GO:0030199;GO:0071230;GO:0005588	eye morphogenesis|skeletal system development|extracellular matrix structural constituent|skin development|SMAD binding|collagen fibril organization|cellular response to amino acid stimulus|collagen type V trimer
TCONS_00018674	0.442497	-1.17626	0.867696	Down	4530	gi|514773573|ref|XP_005026143.1|PREDICTED: ATP-binding cassette sub-family A member 9-like [Anas platyrhynchos]	0	sp|O94911|ABCA8_HUMAN	3e-138	ATP-binding cassette sub-family A member 8 OS=Homo sapiens GN=ABCA8 PE=1 SV=3	KOG0059	7e-139	Lipid exporter ABCA1 and related proteins, ABC superfamily
TCONS_00018676	0.26688	-1.90574	0.892744	Down	4133	gi|514773573|ref|XP_005026143.1|PREDICTED: ATP-binding cassette sub-family A member 9-like [Anas platyrhynchos]	0	sp|Q8IUA7|ABCA9_HUMAN	0	ATP-binding cassette sub-family A member 9 OS=Homo sapiens GN=ABCA9 PE=1 SV=1	KOG0059	0	Lipid exporter ABCA1 and related proteins, ABC superfamily	ko02010	ABC transporters	1	K05652	ABCA10	ATP-binding cassette, subfamily A (ABC1), member 10
TCONS_00018718	5.37409	2.42602	0.631414	Up	15144	gi|678150010|gb|KFV19161.1|Nucleosome-remodeling factor subunit BPTF, partial [Tauraco erythrolophus]	0	sp|Q12830|BPTF_HUMAN	0	Nucleosome-remodeling factor subunit BPTF OS=Homo sapiens GN=BPTF PE=1 SV=3	KOG1473	0	Nucleosome remodeling factor, subunit NURF301/BPTF
TCONS_00018724	4.30849	2.10718	1	Up	15182	gi|514730527|ref|XP_005016142.1|PREDICTED: nucleosome-remodeling factor subunit BPTF isoform X1 [Anas platyrhynchos]	0	sp|Q12830|BPTF_HUMAN	0	Nucleosome-remodeling factor subunit BPTF OS=Homo sapiens GN=BPTF PE=1 SV=3	KOG1473	0	Nucleosome remodeling factor, subunit NURF301/BPTF
TCONS_00018729	3.67205	1.87659	0.397249	Up	15079	gi|514730535|ref|XP_005016144.1|PREDICTED: nucleosome-remodeling factor subunit BPTF isoform X3 [Anas platyrhynchos]	0	sp|Q12830|BPTF_HUMAN	0	Nucleosome-remodeling factor subunit BPTF OS=Homo sapiens GN=BPTF PE=1 SV=3	KOG1473	0	Nucleosome remodeling factor, subunit NURF301/BPTF
TCONS_00018738	2.58408	1.36965	0.239819	Up	1831	gi|514714678|ref|XP_005012371.1|PREDICTED: importin subunit alpha-2-like isoform X4 [Anas platyrhynchos] >gi|483521712|gb|EOB06688.1| Importin subunit alpha-2, partial [Anas platyrhynchos]	0	sp|P52292|IMA1_HUMAN	0	Importin subunit alpha-1 OS=Homo sapiens GN=KPNA2 PE=1 SV=1	KOG0166	0	Karyopherin (importin) alpha	ko05164	Influenza A	1	K15043	KPNA2	importin subunit alpha-2
TCONS_00018773	118.433	6.88793	0.686817	Up	6605	gi|514714559|ref|XP_005012341.1|PREDICTED: sterile alpha motif domain-containing protein 9-like isoform X1 [Anas platyrhynchos] >gi|514714563|ref|XP_005012342.1| PREDICTED: sterile alpha motif domain-containing protein 9-like isoform X2 [Anas platyrhynchos]	0	sp|Q8IVG5|SAM9L_HUMAN	1e-177	Sterile alpha motif domain-containing protein 9-like OS=Homo sapiens GN=SAMD9L PE=1 SV=2
TCONS_00018790	6.82787	2.77144	0.996646	Up	12548	gi|514714726|ref|XP_005012382.1|PREDICTED: E3 ubiquitin/ISG15 ligase TRIM25 [Anas platyrhynchos]	1.6e-157	sp|Q14258|TRI25_HUMAN	1e-78	E3 ubiquitin/ISG15 ligase TRIM25 OS=Homo sapiens GN=TRIM25 PE=1 SV=2	KOG2177	2e-79	Predicted E3 ubiquitin ligase	ko04064;ko05164;ko04622	NF-kappa B signaling pathway|Influenza A|RIG-I-like receptor signaling pathway	3	K10652	TRIM25, EFP	tripartite motif-containing protein 25	GO:0008270;GO:0005622	zinc ion binding|intracellular
TCONS_00018822	2.15814	1.10979	1	Up	8098	gi|513214252|ref|XP_004946364.1|PREDICTED: c-Jun-amino-terminal kinase-interacting protein 4 isoform X4 [Gallus gallus]	0	sp|O60271|JIP4_HUMAN	0	C-Jun-amino-terminal kinase-interacting protein 4 OS=Homo sapiens GN=SPAG9 PE=1 SV=4	KOG2077	0	JNK/SAPK-associated protein-1
TCONS_00018870	8.64449	3.11178	0.674518	Up	4716	gi|514713397|ref|XP_005012058.1|PREDICTED: uncharacterized protein KIAA0195 homolog isoform X2 [Anas platyrhynchos]	0	sp|Q7TSH8|K0195_MOUSE	0	Uncharacterized protein KIAA0195 OS=Mus musculus GN=Kiaa0195 PE=2 SV=1	KOG4383	0	Uncharacterized conserved protein
TCONS_00018917	6.17592	2.62665	1	Up	2303	gi|514706282|ref|XP_005010227.1|PREDICTED: CST complex subunit TEN1 [Anas platyrhynchos]	3.64e-87	sp|Q86WV5|TEN1L_HUMAN	4e-42	CST complex subunit TEN1 OS=Homo sapiens GN=TEN1 PE=1 SV=2
TCONS_00018919	1.79977	0.847814	1	Up	527	gi|483519498|gb|EOB05258.1|hypothetical protein Anapl_11952 [Anas platyrhynchos]	6.6e-12
TCONS_00018923	0.397369	-1.33145	0.733991	Down	7652	gi|514722834|ref|XP_005014309.1|PREDICTED: UNC93-like protein MFSD11 isoform X1 [Anas platyrhynchos]	0	sp|Q4R495|MFS11_MACFA	0	UNC93-like protein MFSD11 OS=Macaca fascicularis GN=MFSD11 PE=2 SV=1	KOG3098	0	Uncharacterized conserved protein
TCONS_00018952	0.0604431	-4.04828	0.857752	Down	8005
TCONS_00018970	5.15162	2.36503	0.782022	Up	1456	gi|514730575|ref|XP_005016154.1|PREDICTED: beta-2-glycoprotein 1 isoform X1 [Anas platyrhynchos]	0	sp|Q95LB0|APOH_PANTR	1e-109	Beta-2-glycoprotein 1 OS=Pan troglodytes GN=APOH PE=2 SV=1	KOG4297	2e-110	C-type lectin
TCONS_00018971	35.3031	5.14172	0.799248	Up	1282	gi|514730579|ref|XP_005016155.1|PREDICTED: beta-2-glycoprotein 1 isoform X2 [Anas platyrhynchos]	0	sp|Q95LB0|APOH_PANTR	5e-77	Beta-2-glycoprotein 1 OS=Pan troglodytes GN=APOH PE=2 SV=1	KOG4297	9e-78	C-type lectin
TCONS_00019010	3.61012	1.85205	0.907724	Up	4934	gi|514714500|ref|XP_005012327.1|PREDICTED: ATPase family AAA domain-containing protein 5 [Anas platyrhynchos]	0	sp|Q96QE3|ATAD5_HUMAN	4e-133	ATPase family AAA domain-containing protein 5 OS=Homo sapiens GN=ATAD5 PE=1 SV=4	KOG1968	2e-62	Replication factor C, subunit RFC1 (large subunit)
TCONS_00019012	2.951	1.5612	1	Up	7127	gi|514714500|ref|XP_005012327.1|PREDICTED: ATPase family AAA domain-containing protein 5 [Anas platyrhynchos]	0	sp|Q96QE3|ATAD5_HUMAN	0	ATPase family AAA domain-containing protein 5 OS=Homo sapiens GN=ATAD5 PE=1 SV=4	KOG1968	1e-144	Replication factor C, subunit RFC1 (large subunit)
TCONS_00019022	2.77522	1.4726	0.96128	Up	10867	gi|525017257|ref|XP_005056186.1|PREDICTED: rab11 family-interacting protein 4A isoform X2 [Ficedula albicollis]	0	sp|Q3LGD4|RFP4A_DANRE	0	Rab11 family-interacting protein 4A OS=Danio rerio GN=rab11fip4a PE=2 SV=1	KOG0982	0	Centrosomal protein Nuf	ko04144	Endocytosis	1	K12485	RAB11FIP3_4	Rab11 family-interacting protein 3/4
TCONS_00019025	0.570849	-0.808818	1	Down	5223	gi|514714473|ref|XP_005012321.1|PREDICTED: retinoid-inducible serine carboxypeptidase isoform X1 [Anas platyrhynchos]	0	sp|Q9HB40|RISC_HUMAN	0	Retinoid-inducible serine carboxypeptidase OS=Homo sapiens GN=SCPEP1 PE=1 SV=1	KOG1283	0	Serine carboxypeptidases							GO:0004185;GO:0006508	serine-type carboxypeptidase activity|proteolysis
TCONS_00019077	0	#NAME?	0.532082	Down	3199	gi|514730599|ref|XP_005016160.1|PREDICTED: MYCBP-associated protein, partial [Anas platyrhynchos]	0	sp|Q8TBZ2|MYBPP_HUMAN	1e-104	MYCBP-associated protein OS=Homo sapiens GN=MYCBPAP PE=1 SV=2
TCONS_00019102	Inf	Inf	0.881631	Up	3288	gi|514730623|ref|XP_005016166.1|PREDICTED: uncharacterized protein LOC101801571 [Anas platyrhynchos]	3.03e-71	sp|A2TGX5|CLM8_RAT	6e-13	CMRF35-like molecule 8 OS=Rattus norvegicus GN=Cd300a PE=2 SV=1
TCONS_00019159	0.229951	-2.1206	0.216277	Down	2613	gi|514713537|ref|XP_005012092.1|PREDICTED: ATP-dependent DNA helicase Q5, partial [Anas platyrhynchos]	0	sp|O94762|RECQ5_HUMAN	2e-51	ATP-dependent DNA helicase Q5 OS=Homo sapiens GN=RECQL5 PE=1 SV=2
TCONS_00019176	3.88357	1.95738	0.455345	Up	2868	gi|678148610|gb|KFV17761.1|WW domain-binding protein 2, partial [Tauraco erythrolophus]	4.47e-22	sp|P97765|WBP2_MOUSE	2e-21	WW domain-binding protein 2 OS=Mus musculus GN=Wbp2 PE=1 SV=1	KOG3294	4e-22	WW domain binding protein WBP-2, contains GRAM domain
TCONS_00019179	5.07487	2.34337	0.301236	Up	2924	gi|483524094|gb|EOB08188.1|Tripartite motif-containing protein 47 [Anas platyrhynchos]	1.1e-143	sp|Q8C0E3|TRI47_MOUSE	1e-90	Tripartite motif-containing protein 47 OS=Mus musculus GN=Trim47 PE=2 SV=2	KOG2177	3e-11	Predicted E3 ubiquitin ligase
TCONS_00019245	5.15739	2.36664	0.792819	Up	3232	gi|483513094|gb|EOB01334.1|Trinucleotide repeat-containing gene 6C protein, partial [Anas platyrhynchos]	0	sp|Q9HCJ0|TNR6C_HUMAN	0	Trinucleotide repeat-containing gene 6C protein OS=Homo sapiens GN=TNRC6C PE=1 SV=3	KOG1999	4e-06	RNA polymerase II transcription elongation factor DSIF/SUPT5H/SPT5							GO:0003676;GO:0000166	nucleic acid binding|nucleotide binding
TCONS_00019255	2.41981	1.27489	0.936077	Up	2372	gi|543724068|ref|XP_005503188.1|PREDICTED: septin-9 isoform X2 [Columba livia]	0	sp|Q9UHD8|SEPT9_HUMAN	0	Septin-9 OS=Homo sapiens GN=SEPT9 PE=1 SV=2	KOG1547	0	Septin CDC10 and related P-loop GTPases	ko05100	Bacterial invasion of epithelial cells	1	K16938	SEPT3_9_12	septin 3/9/12	GO:0051291;GO:0005525;GO:0007049;GO:0001725;GO:0048471;GO:0005874	protein heterooligomerization|GTP binding|cell cycle|stress fiber|perinuclear region of cytoplasm|microtubule
TCONS_00019260	3.74968	1.90677	1	Up	480	gi|697038200|ref|XP_009581558.1|PREDICTED: septin-9-like, partial [Fulmarus glacialis]	6.35e-95	sp|Q9UHD8|SEPT9_HUMAN	5e-66	Septin-9 OS=Homo sapiens GN=SEPT9 PE=1 SV=2	KOG1547	1e-65	Septin CDC10 and related P-loop GTPases	ko05100	Bacterial invasion of epithelial cells	1	K16938	SEPT3_9_12	septin 3/9/12
TCONS_00019263	0.178741	-2.48406	0.843913	Down	488	gi|697038200|ref|XP_009581558.1|PREDICTED: septin-9-like, partial [Fulmarus glacialis]	6.7e-95	sp|Q9UHD8|SEPT9_HUMAN	8e-65	Septin-9 OS=Homo sapiens GN=SEPT9 PE=1 SV=2	KOG1547	7e-66	Septin CDC10 and related P-loop GTPases	ko05100	Bacterial invasion of epithelial cells	1	K16938	SEPT3_9_12	septin 3/9/12
TCONS_00019267	0.393435	-1.3458	0.955929	Down	1335	gi|513213929|ref|XP_004946303.1|PREDICTED: cdc42 effector protein 4 isoform X3 [Gallus gallus]	9.59e-71	sp|Q9H3Q1|BORG4_HUMAN	3e-29	Cdc42 effector protein 4 OS=Homo sapiens GN=CDC42EP4 PE=1 SV=1										GO:0015630;GO:0008360;GO:0015629;GO:0031274	microtubule cytoskeleton|regulation of cell shape|actin cytoskeleton|positive regulation of pseudopodium assembly
TCONS_00019270	0.0619617	-4.01248	0.121056	Down	6034	gi|514773540|ref|XP_005026135.1|PREDICTED: inward rectifier potassium channel 2 [Anas platyrhynchos] >gi|483504685|gb|EOA96651.1| Inward rectifier potassium channel 2, partial [Anas platyrhynchos]	0	sp|P52186|IRK2_CHICK	0	Inward rectifier potassium channel 2 OS=Gallus gallus GN=KCNJ2 PE=2 SV=1	KOG3827	0	Inward rectifier K+ channel	ko04971;ko04921;ko04725	Gastric acid secretion|Oxytocin signaling pathway|Cholinergic synapse	3	K04996	KCNJ2	potassium inwardly-rectifying channel subfamily J member 2	GO:0016021;GO:0015693;GO:0034765;GO:0086001;GO:0006813;GO:0042802;GO:0005242;GO:0051289	integral component of membrane|magnesium ion transport|regulation of ion transmembrane transport|cardiac muscle cell action potential|potassium ion transport|identical protein binding|inward rectifier potassium channel activity|protein homotetramerization
TCONS_00019323	8.03326	3.00599	0.719547	Up	2819	gi|514710356|ref|XP_005011340.1|PREDICTED: protein disulfide-isomerase A4 [Anas platyrhynchos]	7.85e-11
TCONS_00019324	19.1942	4.2626	0.200143	Up	2411	gi|514730627|ref|XP_005016167.1|PREDICTED: CMRF35-like molecule 2-like [Anas platyrhynchos]	7.57e-52	sp|Q496F6|CLM2_HUMAN	9e-17	CMRF35-like molecule 2 OS=Homo sapiens GN=CD300E PE=1 SV=2
TCONS_00019325	29.9131	4.90271	0.0128771	Up	3719
TCONS_00019326	26.7745	4.74279	0.00499323	Up	3252			sp|Q6A7M5|IF2_PROAC	7e-06	Translation initiation factor IF-2 OS=Propionibacterium acnes (strain KPA171202 / DSM 16379) GN=infB PE=3 SV=1
TCONS_00019390	5.40654	2.43471	0.936077	Up	3843	gi|483523515|gb|EOB07795.1|Ribonuclease P protein subunit p40, partial [Anas platyrhynchos]	6.86e-169	sp|Q5BK64|RPP40_RAT	4e-120	Ribonuclease P protein subunit p40 OS=Rattus norvegicus GN=Rpp40 PE=2 SV=2				ko03008;ko03013	Ribosome biogenesis in eukaryotes|RNA transport	2	K14530	RPP40	ribonucleases P/MRP protein subunit RPP40
TCONS_00019417	66.2909	6.05074	0.690877	Up	7791	gi|363730417|ref|XP_418957.3|PREDICTED: desmoplakin isoformX2 [Gallus gallus]	0	sp|P15924|DESP_HUMAN	0	Desmoplakin OS=Homo sapiens GN=DSP PE=1 SV=3	KOG0516	0	Dystonin, GAS (Growth-arrest-specific protein), and related proteins	ko05412	Arrhythmogenic right ventricular cardiomyopathy (ARVC)	1	K10381	DSP	desmoplakin	GO:0005856	cytoskeleton
TCONS_00019418	4.5988	2.20126	0.782043	Up	7792	gi|363730419|ref|XP_001231411.2|PREDICTED: desmoplakin isoformX1 [Gallus gallus]	0	sp|P15924|DESP_HUMAN	0	Desmoplakin OS=Homo sapiens GN=DSP PE=1 SV=3	KOG0516	0	Dystonin, GAS (Growth-arrest-specific protein), and related proteins	ko05412	Arrhythmogenic right ventricular cardiomyopathy (ARVC)	1	K10381	DSP	desmoplakin	GO:0005080;GO:0086091;GO:0006921;GO:0001533;GO:0034332;GO:0016323;GO:0005882;GO:0030674;GO:0086005;GO:0030057;GO:0086069;GO:0002934;GO:0018149;GO:0016337;GO:0045109;GO:0014704;GO:0030216;GO:0005200;GO:0003223;GO:0097110;GO:0071896;GO:0005739	protein kinase C binding|regulation of heart rate by cardiac conduction|cellular component disassembly involved in execution phase of apoptosis|cornified envelope|adherens junction organization|basolateral plasma membrane|intermediate filament|protein binding, bridging|ventricular cardiac muscle cell action potential|desmosome|bundle of His cell to Purkinje myocyte communication|desmosome organiz…
TCONS_00019502	2.04761	1.03394	1	Up	5067	gi|82093367|sp|Q76I89.1|NDC80_CHICKRecName: Full=Kinetochore protein NDC80 homolog; AltName: Full=Kinetochore protein Hec1; AltName: Full=Kinetochore-associated protein 2 [Gallus gallus] >gi|37051139|dbj|BAC81642.1| Hec1 protein [Gallus gallus]	0	sp|Q76I89|NDC80_CHICK	0	Kinetochore protein NDC80 homolog OS=Gallus gallus GN=NDC80 PE=1 SV=1	KOG0995	0	Centromere-associated protein HEC1							GO:0005815;GO:0000942;GO:0008608;GO:0007067;GO:0007052;GO:0005515;GO:0000132;GO:0005737;GO:0031262	microtubule organizing center|condensed nuclear chromosome outer kinetochore|attachment of spindle microtubules to kinetochore|mitotic nuclear division|mitotic spindle organization|protein binding|establishment of mitotic spindle orientation|cytoplasm|Ndc80 complex
TCONS_00019506	1.81957	0.863595	1	Up	4895	gi|514704680|ref|XP_005009466.1|PREDICTED: LOW QUALITY PROTEIN: structural maintenance of chromosomes flexible hinge domain-containing protein 1 [Anas platyrhynchos]	0	sp|A6NHR9|SMHD1_HUMAN	0	Structural maintenance of chromosomes flexible hinge domain-containing protein 1 OS=Homo sapiens GN=SMCHD1 PE=1 SV=2										GO:0051276;GO:0060821;GO:0001740;GO:0005524	chromosome organization|inactivation of X chromosome by DNA methylation|Barr body|ATP binding
TCONS_00019562	2.43134	1.28175	0.563826	Up	7534	gi|514709765|ref|XP_005011198.1|PREDICTED: ankyrin repeat domain-containing protein 12 isoform X1 [Anas platyrhynchos] >gi|514709769|ref|XP_005011199.1| PREDICTED: ankyrin repeat domain-containing protein 12 isoform X2 [Anas platyrhynchos]	0	sp|Q6UB98|ANR12_HUMAN	0	Ankyrin repeat domain-containing protein 12 OS=Homo sapiens GN=ANKRD12 PE=1 SV=3	KOG0504	1e-33	FOG: Ankyrin repeat
TCONS_00019563	0.397393	-1.33136	0.777364	Down	7375	gi|514709765|ref|XP_005011198.1|PREDICTED: ankyrin repeat domain-containing protein 12 isoform X1 [Anas platyrhynchos] >gi|514709769|ref|XP_005011199.1| PREDICTED: ankyrin repeat domain-containing protein 12 isoform X2 [Anas platyrhynchos]	0	sp|Q6UB98|ANR12_HUMAN	0	Ankyrin repeat domain-containing protein 12 OS=Homo sapiens GN=ANKRD12 PE=1 SV=3	KOG0504	1e-33	FOG: Ankyrin repeat
TCONS_00019567	0.447813	-1.15903	0.658762	Down	3009	gi|514709865|ref|XP_005011223.1|PREDICTED: twisted gastrulation protein homolog 1 [Anas platyrhynchos]	3e-145	sp|Q98T89|TWSG1_CHICK	4e-152	Twisted gastrulation protein homolog 1 OS=Gallus gallus GN=TWSG1 PE=2 SV=1
TCONS_00019587	7.4041	2.88833	0.11913	Up	5236	gi|483522939|gb|EOB07446.1|Gamma-soluble NSF attachment protein, partial [Anas platyrhynchos]	2.99e-161	sp|Q9CWZ7|SNAG_MOUSE	3e-139	Gamma-soluble NSF attachment protein OS=Mus musculus GN=Napg PE=1 SV=1	KOG1585	6e-139	Protein required for fusion of vesicles in vesicular transport, gamma-SNAP							GO:0005739;GO:0006886	mitochondrion|intracellular protein transport
TCONS_00019618	0	#NAME?	0.798218	Down	919	gi|514780788|ref|XP_005027702.1|PREDICTED: centrosomal protein of 192 kDa [Anas platyrhynchos]	1.34e-107	sp|Q8TEP8|CE192_HUMAN	2e-61	Centrosomal protein of 192 kDa OS=Homo sapiens GN=CEP192 PE=1 SV=2
TCONS_00019623	2.00486	1.0035	0.715326	Up	9472	gi|543746603|ref|XP_005514080.1|PREDICTED: low-density lipoprotein receptor class A domain-containing protein 4 isoform X2 [Columba livia] >gi|686611317|ref|XP_009282361.1| PREDICTED: low-density lipoprotein receptor class A domain-containing protein 4 [Aptenodytes forsteri] >gi|690429936|ref|XP_009316798.1| PREDICTED: low-density lipoprotein receptor class A domain-containing protein 4 [Pygoscel…	6.63e-146	sp|O15165|LRAD4_HUMAN	1e-127	Low-density lipoprotein receptor class A domain-containing protein 4 OS=Homo sapiens GN=LDLRAD4 PE=2 SV=1
TCONS_00019651	Inf	Inf	1	Up	5885	gi|514709881|ref|XP_005011227.1|PREDICTED: laminin subunit alpha-1 [Anas platyrhynchos]	0	sp|P25391|LAMA1_HUMAN	0	Laminin subunit alpha-1 OS=Homo sapiens GN=LAMA1 PE=1 SV=2	KOG1836	0	Extracellular matrix glycoprotein Laminin subunits alpha and gamma	ko04510;ko04151;ko04512;ko05200;ko05222;ko05145;ko05146	Focal adhesion|PI3K-Akt signaling pathway|ECM-receptor interaction|Pathways in cancer|Small cell lung cancer|Toxoplasmosis|Amoebiasis	7	K05637	LAMA1_2	laminin, alpha 1/2
TCONS_00019661	0.370679	-1.43176	0.845585	Down	9575	gi|697848301|ref|XP_009644523.1|PREDICTED: piezo-type mechanosensitive ion channel component 2 [Egretta garzetta]	0	sp|Q9H5I5|PIEZ2_HUMAN	0	Piezo-type mechanosensitive ion channel component 2 OS=Homo sapiens GN=PIEZO2 PE=2 SV=2	KOG1893	0	Uncharacterized conserved protein
TCONS_00019665	2.43086	1.28147	0.674296	Up	7820	gi|514717978|ref|XP_005013157.1|PREDICTED: metallophosphoesterase 1 [Anas platyrhynchos]	0	sp|Q5ZK82|MPPE1_CHICK	0	Metallophosphoesterase 1 OS=Gallus gallus GN=MPPE1 PE=2 SV=1	KOG3662	3e-166	Cell division control protein/predicted DNA repair exonuclease
TCONS_00019787	2.97705	1.57389	1	Up	5365	gi|514727041|ref|XP_005015305.1|PREDICTED: RCC1 and BTB domain-containing protein 1 isoform X5 [Anas platyrhynchos]	1.84e-179	sp|Q6NXM2|RCBT1_MOUSE	5e-155	RCC1 and BTB domain-containing protein 1 OS=Mus musculus GN=Rcbtb1 PE=2 SV=1	KOG1426	9e-155	FOG: RCC1 domain							GO:0005737	cytoplasm
TCONS_00019852	6.39165	2.67619	1	Up	5516	gi|679200474|gb|KFW88757.1|GPALPP motifs-containing protein 1, partial [Manacus vitellinus]	2.23e-78	sp|Q8IXQ4|GPAM1_HUMAN	2e-37	GPALPP motifs-containing protein 1 OS=Homo sapiens GN=GPALPP1 PE=1 SV=1	KOG4188	5e-40	Uncharacterized conserved protein
TCONS_00019888	Inf	Inf	0.00676432	Up	1030	gi|705695992|ref|XP_010124073.1|PREDICTED: von Willebrand factor A domain-containing protein 8, partial [Chlamydotis macqueenii]	0	sp|A3KMH1|VWA8_HUMAN	2e-156	von Willebrand factor A domain-containing protein 8 OS=Homo sapiens GN=VWA8 PE=1 SV=2	KOG1808	4e-159	AAA ATPase containing von Willebrand factor type A (vWA) domain							GO:0016887;GO:0005524	ATPase activity|ATP binding
TCONS_00019893	0.3438	-1.54036	0.849651	Down	1748	gi|514743013|ref|XP_005018867.1|PREDICTED: peptide chain release factor 1, mitochondrial [Anas platyrhynchos]	0	sp|Q3MHI7|RF1M_BOVIN	0	Peptide chain release factor 1, mitochondrial OS=Bos taurus GN=MTRF1 PE=2 SV=1	KOG2726	0	Mitochondrial polypeptide chain release factor							GO:0006415;GO:0016149;GO:0005739	translational termination|translation release factor activity, codon specific|mitochondrion
TCONS_00019902	4.73794	2.24426	0.118454	Up	3780	gi|514762479|ref|XP_005023500.1|PREDICTED: ETS-related transcription factor Elf-1-like isoform X1 [Anas platyrhynchos]	0	sp|P32519|ELF1_HUMAN	0	ETS-related transcription factor Elf-1 OS=Homo sapiens GN=ELF1 PE=1 SV=2	KOG3804	0	Transcription factor NERF and related proteins, contain ETS domain
TCONS_00019906	7.03037	2.8136	0.581395	Up	3518	gi|514762479|ref|XP_005023500.1|PREDICTED: ETS-related transcription factor Elf-1-like isoform X1 [Anas platyrhynchos]	0	sp|P32519|ELF1_HUMAN	0	ETS-related transcription factor Elf-1 OS=Homo sapiens GN=ELF1 PE=1 SV=2	KOG3804	0	Transcription factor NERF and related proteins, contain ETS domain
TCONS_00019976	0	#NAME?	0.489513	Down	4530	gi|698400095|ref|XP_009808569.1|PREDICTED: cytidine and dCMP deaminase domain-containing protein 1 [Gavia stellata]	0	sp|Q4R683|CDAC1_MACFA	0	Cytidine and dCMP deaminase domain-containing protein 1 OS=Macaca fascicularis GN=CDADC1 PE=2 SV=1	KOG3127	0	Deoxycytidylate deaminase							GO:0016787;GO:0008270;GO:0008152	hydrolase activity|zinc ion binding|metabolic process
TCONS_00019979	0	#NAME?	0.0159371	Down	3978	gi|514727069|ref|XP_005015313.1|PREDICTED: fibronectin type-III domain-containing protein 3a [Anas platyrhynchos] >gi|483518342|gb|EOB04551.1| Fibronectin type-III domain-containing protein 3a, partial [Anas platyrhynchos]	0	sp|Q5ZJP5|FND3A_CHICK	0	Fibronectin type-III domain-containing protein 3a OS=Gallus gallus GN=FNDC3A PE=2 SV=2	KOG0613	1e-20	Projectin/twitchin and related proteins							GO:0016021;GO:0000139	integral component of membrane|Golgi membrane
TCONS_00020004	6.023	2.59048	1	Up	5049	gi|705656544|ref|XP_010128294.1|PREDICTED: conserved oligomeric Golgi complex subunit 3, partial [Chlamydotis macqueenii]	0	sp|Q96JB2|COG3_HUMAN	0	Conserved oligomeric Golgi complex subunit 3 OS=Homo sapiens GN=COG3 PE=1 SV=3	KOG2604	0	Subunit of cis-Golgi transport vesicle tethering complex - Sec34p							GO:0008565;GO:0006890;GO:0006891;GO:0033365;GO:0050821;GO:0017119;GO:0006486;GO:0006888;GO:0005801;GO:0006886;GO:0005634;GO:0005886	protein transporter activity|retrograde vesicle-mediated transport, Golgi to ER|intra-Golgi vesicle-mediated transport|protein localization to organelle|protein stabilization|Golgi transport complex|protein glycosylation|ER to Golgi vesicle-mediated transport|cis-Golgi network|intracellular protein transport|nucleus|plasma membrane
TCONS_00020030	0.0561006	-4.15584	0.00435438	Down	1689	gi|686595706|ref|XP_009273909.1|PREDICTED: dnaJ homolog subfamily C member 15 [Aptenodytes forsteri]	2e-68	sp|Q9Y5T4|DJC15_HUMAN	1e-59	DnaJ homolog subfamily C member 15 OS=Homo sapiens GN=DNAJC15 PE=1 SV=2	KOG0723	3e-60	Molecular chaperone (DnaJ superfamily)							GO:0005739	mitochondrion
TCONS_00020057	2.26977	1.18255	0.453931	Up	6035	gi|514743025|ref|XP_005018870.1|PREDICTED: WW domain-binding protein 4-like [Anas platyrhynchos]	4.46e-159	sp|Q5F457|WBP4_CHICK	6e-145	WW domain-binding protein 4 OS=Gallus gallus GN=WBP4 PE=2 SV=1	KOG0150	7e-77	Spliceosomal protein FBP21							GO:0070064;GO:0003676;GO:0005681;GO:0005886;GO:0045292;GO:0016607;GO:0008270	proline-rich region binding|nucleic acid binding|spliceosomal complex|plasma membrane|mRNA cis splicing, via spliceosome|nuclear speck|zinc ion binding
TCONS_00020059	0.171531	-2.54346	0.937217	Down	2569	gi|483516542|gb|EOB03371.1|Chondromodulin-1, partial [Anas platyrhynchos]	0	sp|Q9PUU8|LECT1_CHICK	0	Leukocyte cell-derived chemotaxin 1 OS=Gallus gallus GN=LECT1 PE=2 SV=1										GO:0016021;GO:0001937;GO:0051216;GO:0001886;GO:0016525;GO:0012505;GO:0005576;GO:0030948	integral component of membrane|negative regulation of endothelial cell proliferation|cartilage development|endothelial cell morphogenesis|negative regulation of angiogenesis|endomembrane system|extracellular region|negative regulation of vascular endothelial growth factor receptor signaling pathway
TCONS_00020154	0.0362033	-4.78773	0.972244	Down	2734	gi|514769505|ref|XP_005025174.1|PREDICTED: sodium-dependent phosphate transporter 2-like isoform X1 [Anas platyrhynchos] >gi|514769509|ref|XP_005025175.1| PREDICTED: sodium-dependent phosphate transporter 2-like isoform X2 [Anas platyrhynchos] >gi|514769513|ref|XP_005025176.1| PREDICTED: sodium-dependent phosphate transporter 2-like isoform X3 [Anas platyrhynchos] >gi|514769517|ref|XP_005025177.1…	0	sp|Q95L97|S20A2_FELCA	0	Sodium-dependent phosphate transporter 2 OS=Felis catus GN=SLC20A2 PE=1 SV=1	KOG2493	0	Na+/Pi symporter
TCONS_00020162	0.452646	-1.14354	0.936077	Down	3664	gi|701397894|ref|XP_009968157.1|PREDICTED: calcium uptake protein 3, mitochondrial, partial [Tyto alba] >gi|678187467|gb|KFV55189.1| hypothetical protein N341_05233, partial [Tyto alba]	0	sp|Q86XE3|MICU3_HUMAN	0	Calcium uptake protein 3, mitochondrial OS=Homo sapiens GN=MICU3 PE=2 SV=1	KOG2643	1e-134	Ca2+ binding protein, contains EF-hand motifs							GO:0005509	calcium ion binding
TCONS_00020169	0.243129	-2.04021	0.71314	Down	4639	gi|483510302|gb|EOA99609.1|Palmitoyltransferase ZDHHC2, partial [Anas platyrhynchos]	1.35e-116	sp|Q9UIJ5|ZDHC2_HUMAN	2e-105	Palmitoyltransferase ZDHHC2 OS=Homo sapiens GN=ZDHHC2 PE=2 SV=1	KOG1315	4e-106	Predicted DHHC-type Zn-finger protein
TCONS_00020193	0.060857	-4.03843	0.440643	Down	5689	gi|514755924|ref|XP_005021953.1|PREDICTED: pericentriolar material 1 protein isoform X4 [Anas platyrhynchos]	0	sp|Q8AV28|PCM1_CHICK	0	Pericentriolar material 1 protein OS=Gallus gallus GN=PCM1 PE=2 SV=1
TCONS_00020196	0	#NAME?	0.577133	Down	1640
TCONS_00020214	0.26722	-1.9039	0.613731	Down	4054	gi|697488090|ref|XP_009674991.1|PREDICTED: sorbin and SH3 domain-containing protein 2 isoform X16 [Struthio camelus australis]	0	sp|O94875|SRBS2_HUMAN	2e-139	Sorbin and SH3 domain-containing protein 2 OS=Homo sapiens GN=SORBS2 PE=1 SV=3	KOG4225	0	Sorbin and SH3 domain-containing protein
[truncated: 1,728 more rows]

## Sheet: Tbale S2
Supplementary TableS2. Differentially expressed genes in the H9N2-infected group
[truncated: 2,410 more rows]

[truncated: 3 more sheets: Table S3, Table S4, Table S5]
